# Supplementary material for: Mapping the cellular response to electron transport chain inhibitors reveals selective signaling networks triggered by mitochondrial perturbation
Source: Arch Toxicol. 2021 Oct 13;96(1):259–85. doi: 10.1007/s00204-021-03160-7 (PMC8748354; doi:10.1007/s00204-021-03160-7)
Supplement: Supplementary file 3 — Supplementary file3 (XLSX 151 KB) [file 204_2021_3160_MOESM3_ESM.xlsx]

## Sheet: 29122020_Supplementary_EUTOXRIS
ProbeName	GeneName	Ensembl	s1500plus_v2	EuTOXrisk_panel2.0
A2M_12371	A2M	ENSG00000175899	Yes	Yes
AARS_3	AARS	ENSG00000090861	Yes	Yes
AASDHPPT_21936	AASDHPPT	ENSG00000149313	Yes	Yes
AATF_26432	AATF	ENSG00000275700	Yes	Yes
ABCA1_22891	ABCA1	ENSG00000165029	No	Yes
ABCA6_22690	ABCA6	ENSG00000154262	Yes	Yes
ABCA6_28368	ABCA6	ENSG00000154262	Yes	Yes
ABCA8_15229	ABCA8	ENSG00000141338	No	Yes
ABCB1_12	ABCB1	ENSG00000085563	Yes	Yes
ABCB10_14348	ABCB10	ENSG00000135776	Yes	Yes
ABCB11_21010	ABCB11	ENSG00000276582	Yes	Yes
ABCB6_26787	ABCB6	ENSG00000115657	Yes	Yes
ABCC1_15868	ABCC1	ENSG00000103222	Yes	Yes
ABCC2_22	ABCC2	ENSG00000023839	Yes	Yes
ABCC2_26620	ABCC2	ENSG00000023839	Yes	Yes
ABCC3_23353	ABCC3	ENSG00000108846	Yes	Yes
ABCC3_26788	ABCC3	ENSG00000108846	Yes	Yes
ABCC4_16668	ABCC4	ENSG00000125257	Yes	Yes
ABCC4_26789	ABCC4	ENSG00000125257	Yes	Yes
ABCC5_26	ABCC5	ENSG00000114770	Yes	Yes
ABCF1_35	ABCF1	ENSG00000204574	Yes	Yes
ABCF3_36	ABCF3	ENSG00000161204	Yes	Yes
ABCG1_37	ABCG1	ENSG00000160179	Yes	Yes
ABCG2_25072	ABCG2	ENSG00000118777	Yes	Yes
ABHD4_42	ABHD4	ENSG00000100439	Yes	Yes
ABHD6_45	ABHD6	ENSG00000163686	Yes	Yes
ABL1_46	ABL1	ENSG00000097007	Yes	Yes
ACAA1_48	ACAA1	ENSG00000060971	Yes	Yes
ACADL_23253	ACADL	ENSG00000115361	Yes	Yes
ACADM_22566	ACADM	ENSG00000117054	Yes	Yes
ACADVL_20681	ACADVL	ENSG00000072778	Yes	Yes
ACAT1_22692	ACAT1	ENSG00000075239	Yes	Yes
ACAT2_56	ACAT2	ENSG00000120437	Yes	Yes
ACBD3_59	ACBD3	ENSG00000182827	Yes	Yes
ACD_60	ACD	ENSG00000102977	Yes	Yes
ACE_26793	ACE	ENSG00000159640	Yes	Yes
ACE_26794	ACE	ENSG00000159640	Yes	Yes
ACE2_25221	ACE2	ENSG00000130234	Yes	Yes
ACHE_13991	ACHE	ENSG00000087085	No	Yes
ACLY_66	ACLY	ENSG00000131473	Yes	Yes
ACMSD_10919	ACMSD	ENSG00000153086	Yes	Yes
ACOT9_69	ACOT9	ENSG00000123130	Yes	Yes
ACOX1_20713	ACOX1	ENSG00000161533	Yes	Yes
ACP1_21590	ACP1	ENSG00000143727	Yes	Yes
ACPP_25186	ACPP	ENSG00000014257	No	Yes
ACSL1_75	ACSL1	ENSG00000151726	Yes	Yes
ACSL5_23312	ACSL5	ENSG00000197142	Yes	Yes
ACTA1_12333	ACTA1	ENSG00000143632	Yes	Yes
ACTA2_14836	ACTA2	ENSG00000107796	Yes	Yes
ACTG2_24661	ACTG2	ENSG00000163017	Yes	Yes
ACTG2_28389	ACTG2	ENSG00000163017	Yes	Yes
ACTL6A_19294	ACTL6A	ENSG00000136518	Yes	Yes
ACTN1_19142	ACTN1	ENSG00000072110	No	Yes
ACTN2_90	ACTN2	ENSG00000077522	Yes	Yes
ADAM10_102	ADAM10	ENSG00000137845	Yes	Yes
ADAM12_22778	ADAM12	ENSG00000148848	No	Yes
ADAM8_12335	ADAM8	ENSG00000151651	Yes	Yes
ADAMTS5_20704	ADAMTS5	ENSG00000154736	No	Yes
ADAT1_113	ADAT1	NA	Yes	Yes
ADCK3_114	ADCK3	ENSG00000163050	Yes	Yes
ADCY1_22677	ADCY1	ENSG00000164742	Yes	Yes
ADCY4_26802	ADCY4	ENSG00000129467	Yes	Yes
ADGRE5_1154	ADGRE5	ENSG00000123146	Yes	Yes
ADGRG1_2761	ADGRG1	ENSG00000205336	Yes	Yes
ADGRG3_16524	ADGRG3	ENSG00000182885	Yes	Yes
ADH1A_126	ADH1A	ENSG00000187758	Yes	Yes
ADH1A_26384	ADH1A	ENSG00000187758	Yes	Yes
ADH1B_20117	ADH1B	ENSG00000196616	Yes	Yes
ADH5_132	ADH5	ENSG00000197894	Yes	Yes
ADI1_135	ADI1	ENSG00000182551	Yes	Yes
ADIPOQ_25453	ADIPOQ	ENSG00000181092	Yes	Yes
ADIRF_16033	ADIRF	ENSG00000148671	No	Yes
ADM_12873	ADM	ENSG00000148926	Yes	Yes
ADO_144	ADO	ENSG00000181915	Yes	Yes
ADORA2A_19917	ADORA2A	ENSG00000128271	Yes	Yes
ADORA2A_26806	ADORA2A	ENSG00000128271	Yes	Yes
ADRB2_151	ADRB2	ENSG00000169252	Yes	Yes
ADSL_153	ADSL	ENSG00000239900	Yes	Yes
AEN_18198	AEN	ENSG00000181026	Yes	Yes
AFP_158	AFP	ENSG00000081051	Yes	Yes
AGL_162	AGL	ENSG00000162688	Yes	Yes
AGR2_26258	AGR2	ENSG00000106541	No	Yes
AGR3_18494	AGR3	ENSG00000173467	Yes	Yes
AGR3_28311	AGR3	ENSG00000173467	Yes	Yes
AGXT2_16258	AGXT2	ENSG00000113492	Yes	Yes
AGXT2_28617	AGXT2	ENSG00000113492	Yes	Yes
AHCY_174	AHCY	ENSG00000101444	Yes	Yes
AHR_23752	AHR	ENSG00000106546	Yes	Yes
AHRR_26810	AHRR	ENSG00000286169	Yes	Yes
AHRR_26811	AHRR	ENSG00000286169	Yes	Yes
AHSA1_24801	AHSA1	ENSG00000100591	Yes	Yes
AHSP_11700	AHSP	ENSG00000169877	Yes	Yes
AIF1_16224	AIF1	ENSG00000204472	Yes	Yes
AIF1_26812	AIF1	ENSG00000204472	Yes	Yes
AIFM1_183	AIFM1	ENSG00000156709	Yes	Yes
AIFM2_14009	AIFM2	ENSG00000042286	No	Yes
AK3_24914	AK3	ENSG00000147853	Yes	Yes
AKAP8_195	AKAP8	ENSG00000105127	Yes	Yes
AKAP8L_196	AKAP8L	ENSG00000011243	Yes	Yes
AKR1B1_13228	AKR1B1	ENSG00000085662	No	Yes
AKR1B10_19908	AKR1B10	ENSG00000198074	Yes	Yes
AKR1C2_28246	AKR1C2	ENSG00000151632	Yes	Yes
AKR1C3_203	AKR1C3	ENSG00000196139	Yes	Yes
AKR1C3_26820	AKR1C3	ENSG00000196139	Yes	Yes
AKR7A2_29026	AKR7A2	ENSG00000053371	Yes	Yes
AKT1_26821	AKT1	ENSG00000142208	Yes	Yes
ALAS1_28273	ALAS1	ENSG00000023330	Yes	Yes
ALAS2_12215	ALAS2	ENSG00000158578	Yes	Yes
ALB_217	ALB	ENSG00000163631	Yes	Yes
ALDH1L1_21082	ALDH1L1	ENSG00000144908	No	Yes
ALDH2_225	ALDH2	ENSG00000111275	Yes	Yes
ALDH3A1_15891	ALDH3A1	ENSG00000108602	No	Yes
ALDH3A2_26575	ALDH3A2	ENSG00000072210	Yes	Yes
ALDH7A1_227	ALDH7A1	ENSG00000164904	Yes	Yes
ALDH8A1_17733	ALDH8A1	ENSG00000118514	No	Yes
ALDH9A1_231	ALDH9A1	ENSG00000143149	Yes	Yes
ALDOA_232	ALDOA	ENSG00000149925	Yes	Yes
ALDOC_233	ALDOC	ENSG00000109107	Yes	Yes
ALG8_238	ALG8	ENSG00000159063	Yes	Yes
ALPP_20550	ALPP	ENSG00000163283	Yes	Yes
AMACR_14170	AMACR	ENSG00000242110	Yes	Yes
AMDHD2_248	AMDHD2	ENSG00000162066	Yes	Yes
AMER1_12473	AMER1	ENSG00000184675	Yes	Yes
AMH_28341	AMH	ENSG00000104899	Yes	Yes
AMHR2_28375	AMHR2	ENSG00000135409	Yes	Yes
AMIGO1_17797	AMIGO1	ENSG00000181754	No	Yes
AMIGO2_19750	AMIGO2	ENSG00000139211	Yes	Yes
AMPD3_16428	AMPD3	ENSG00000133805	No	Yes
AMY1A_21570	AMY1A	ENSG00000237763	Yes	Yes
AMY2A_13847	AMY2A	ENSG00000243480	Yes	Yes
AMY2A_256	AMY2A	ENSG00000243480	Yes	Yes
AMY2B_26823	AMY2B	ENSG00000240038	Yes	Yes
AMZ2_260	AMZ2	ENSG00000196704	Yes	Yes
ANGPTL2_21137	ANGPTL2	ENSG00000136859	Yes	Yes
ANGPTL4_19324	ANGPTL4	ENSG00000167772	No	Yes
ANGPTL4_28320	ANGPTL4	ENSG00000167772	No	Yes
ANK1_14922	ANK1	ENSG00000029534	Yes	Yes
ANKRD10_277	ANKRD10	ENSG00000088448	Yes	Yes
ANKRD20A13P_283	ANKRD20A13P	NA	Yes	Yes
ANKRD26_11298	ANKRD26	ENSG00000107890	Yes	Yes
ANKRD30A_17691	ANKRD30A	ENSG00000148513	Yes	Yes
ANKRD36B_290	ANKRD36B	ENSG00000196912	Yes	Yes
ANKRD36BP2_28163	ANKRD36BP2	NA	Yes	Yes
ANLN_12002	ANLN	ENSG00000011426	Yes	Yes
ANO10_292	ANO10	ENSG00000160746	Yes	Yes
ANP32E_10658	ANP32E	ENSG00000143401	Yes	Yes
ANP32E_26838	ANP32E	ENSG00000143401	Yes	Yes
ANXA1_24071	ANXA1	ENSG00000135046	No	Yes
ANXA2_304	ANXA2	ENSG00000182718	Yes	Yes
ANXA2P2_305	ANXA2P2	ENSG00000182718	Yes	Yes
ANXA5_14212	ANXA5	ENSG00000164111	Yes	Yes
ANXA7_312	ANXA7	ENSG00000138279	Yes	Yes
ANXA8_17897	ANXA8	ENSG00000265190	Yes	Yes
ANXA8L1_19389	ANXA8L1	ENSG00000264230	Yes	Yes
AOAH_17685	AOAH	ENSG00000136250	Yes	Yes
AOAH_28306	AOAH	ENSG00000136250	Yes	Yes
AP1M2_15493	AP1M2	ENSG00000129354	Yes	Yes
AP1M2_28278	AP1M2	ENSG00000129354	Yes	Yes
AP2B1_21852	AP2B1	ENSG00000006125	Yes	Yes
AP2M1_322	AP2M1	ENSG00000161203	Yes	Yes
AP3M1_15244	AP3M1	ENSG00000185009	Yes	Yes
APBA1_15724	APBA1	ENSG00000107282	No	Yes
APBB2_336	APBB2	ENSG00000163697	Yes	Yes
APEX1_18459	APEX1	ENSG00000100823	Yes	Yes
APLN_345	APLN	ENSG00000171388	Yes	Yes
APLP1_18784	APLP1	ENSG00000105290	No	Yes
APOA1_26063	APOA1	ENSG00000118137	Yes	Yes
APOBEC3G_11453	APOBEC3G	ENSG00000239713	Yes	Yes
APOC1_19115	APOC1	ENSG00000130208	Yes	Yes
APOE_358	APOE	ENSG00000130203	Yes	Yes
APOL3_20684	APOL3	ENSG00000128284	No	Yes
APOL3_26842	APOL3	ENSG00000128284	No	Yes
APP_367	APP	ENSG00000142192	Yes	Yes
APPBP2_370	APPBP2	ENSG00000062725	Yes	Yes
APTX_12622	APTX	ENSG00000137074	Yes	Yes
AQP1_26514	AQP1	ENSG00000240583	Yes	Yes
AQP3_373	AQP3	ENSG00000165272	Yes	Yes
AQP4_19885	AQP4	ENSG00000171885	No	Yes
AQP9_378	AQP9	ENSG00000103569	Yes	Yes
AR_15392	AR	ENSG00000169083	Yes	Yes
AREG_19834	AREG	ENSG00000109321	Yes	Yes
ARF4_391	ARF4	ENSG00000168374	Yes	Yes
ARFIP2_405	ARFIP2	ENSG00000132254	Yes	Yes
ARHGAP1_411	ARHGAP1	ENSG00000175220	Yes	Yes
ARHGAP15_15992	ARHGAP15	ENSG00000075884	Yes	Yes
ARHGAP45_19382	ARHGAP45	ENSG00000180448	Yes	Yes
ARHGAP45_28322	ARHGAP45	ENSG00000180448	Yes	Yes
ARHGAP8_26848	ARHGAP8	ENSG00000241484	Yes	Yes
ARHGAP8_32280	ARHGAP8	ENSG00000186654	Yes	Yes
ARHGAP9_17932	ARHGAP9	ENSG00000123329	Yes	Yes
ARHGEF12_420	ARHGEF12	ENSG00000196914	Yes	Yes
ARHGEF2_423	ARHGEF2	ENSG00000116584	Yes	Yes
ARHGEF9_28393	ARHGEF9	ENSG00000131089	Yes	Yes
ARHGEF9_427	ARHGEF9	ENSG00000131089	Yes	Yes
ARID4B_430	ARID4B	ENSG00000054267	Yes	Yes
ARID5B_433	ARID5B	ENSG00000150347	Yes	Yes
ARIH1_21030	ARIH1	ENSG00000166233	No	Yes
ARIH2_15230	ARIH2	ENSG00000177479	No	Yes
ARL1_17096	ARL1	ENSG00000120805	Yes	Yes
ARL14_24085	ARL14	ENSG00000179674	No	Yes
ARL4C_438	ARL4C	ENSG00000188042	Yes	Yes
ARL4D_24864	ARL4D	ENSG00000175906	No	Yes
ARNT_14705	ARNT	ENSG00000143437	Yes	Yes
ARNT2_448	ARNT2	ENSG00000172379	Yes	Yes
ARPC3_455	ARPC3	ENSG00000111229	Yes	Yes
ARPP19_466	ARPP19	ENSG00000128989	Yes	Yes
ARR3_28250	ARR3	ENSG00000120500	Yes	Yes
ARRDC4_12510	ARRDC4	ENSG00000140450	Yes	Yes
ARSE_468	ARSE	ENSG00000157399	Yes	Yes
ARSG_16625	ARSG	ENSG00000141337	Yes	Yes
ASAH1_474	ASAH1	ENSG00000104763	Yes	Yes
ASB3_17651	ASB3	ENSG00000115239	Yes	Yes
ASB5_15332	ASB5	ENSG00000164122	Yes	Yes
ASCC3_26863	ASCC3	ENSG00000112249	Yes	Yes
ASCC3_26864	ASCC3	ENSG00000112249	Yes	Yes
ASCC3_480	ASCC3	ENSG00000112249	Yes	Yes
ASCL1_11345	ASCL1	ENSG00000139352	No	Yes
ASF1A_18396	ASF1A	ENSG00000111875	Yes	Yes
ASF1B_26041	ASF1B	ENSG00000105011	Yes	Yes
ASGR1_28300	ASGR1	ENSG00000141505	No	Yes
ASNS_12040	ASNS	ENSG00000070669	No	Yes
ASPM_487	ASPM	ENSG00000066279	Yes	Yes
ASPN_490	ASPN	NA	Yes	Yes
ASS1_10887	ASS1	ENSG00000130707	Yes	Yes
ASTN2_28411	ASTN2	ENSG00000148219	Yes	Yes
ATAD2_22038	ATAD2	ENSG00000156802	Yes	Yes
ATAD5_21054	ATAD5	ENSG00000176208	Yes	Yes
ATF1_497	ATF1	ENSG00000123268	Yes	Yes
ATF3_499	ATF3	ENSG00000162772	Yes	Yes
ATF4_500	ATF4	ENSG00000128272	Yes	Yes
ATF5_501	ATF5	ENSG00000169136	Yes	Yes
ATF6_502	ATF6	ENSG00000118217	Yes	Yes
ATF6B_23130	ATF6B	ENSG00000168468	Yes	Yes
ATG12_28409	ATG12	ENSG00000145782	Yes	Yes
ATG3_504	ATG3	ENSG00000144848	Yes	Yes
ATG4C_14397	ATG4C	ENSG00000125703	Yes	Yes
ATIC_507	ATIC	ENSG00000138363	Yes	Yes
ATM_16849	ATM	ENSG00000149311	No	Yes
ATMIN_513	ATMIN	ENSG00000166454	Yes	Yes
ATP11B_517	ATP11B	ENSG00000058063	Yes	Yes
ATP11C_19755	ATP11C	ENSG00000101974	Yes	Yes
ATP12A_18495	ATP12A	ENSG00000075673	No	Yes
ATP1A1_12191	ATP1A1	ENSG00000163399	Yes	Yes
ATP1A2_14227	ATP1A2	ENSG00000018625	Yes	Yes
ATP1B1_527	ATP1B1	ENSG00000143153	Yes	Yes
ATP2C1_533	ATP2C1	ENSG00000017260	Yes	Yes
ATP5B_26124	ATP5B	ENSG00000110955	Yes	Yes
ATP5C1_17193	ATP5C1	ENSG00000165629	Yes	Yes
ATP5J_13202	ATP5J	ENSG00000154723	Yes	Yes
ATP5S_554	ATP5S	ENSG00000125375	Yes	Yes
ATP6AP1_14351	ATP6AP1	ENSG00000071553	Yes	Yes
ATP6V0A4_21406	ATP6V0A4	ENSG00000105929	No	Yes
ATP6V0B_562	ATP6V0B	ENSG00000117410	Yes	Yes
ATP6V0E1_23077	ATP6V0E1	ENSG00000113732	Yes	Yes
ATP6V1B1_17791	ATP6V1B1	ENSG00000116039	No	Yes
ATP6V1B2_17790	ATP6V1B2	ENSG00000147416	Yes	Yes
ATP6V1D_574	ATP6V1D	ENSG00000100554	Yes	Yes
ATP6V1F_14631	ATP6V1F	ENSG00000128524	Yes	Yes
ATRAID_20268	ATRAID	ENSG00000138085	Yes	Yes
ATRX_14146	ATRX	ENSG00000085224	No	Yes
AURKA_586	AURKA	ENSG00000087586	Yes	Yes
AURKB_587	AURKB	ENSG00000178999	Yes	Yes
AVP_26433	AVP	ENSG00000101200	Yes	Yes
AXIN1_590	AXIN1	ENSG00000103126	Yes	Yes
AXL_16141	AXL	ENSG00000167601	No	Yes
B2M_596	B2M	ENSG00000166710	Yes	Yes
B3GALT6_19453	B3GALT6	ENSG00000176022	Yes	Yes
B3GAT1_21638	B3GAT1	ENSG00000109956	No	Yes
B3GNT2_21862	B3GNT2	ENSG00000170340	Yes	Yes
B4GALT1_603	B4GALT1	ENSG00000086062	Yes	Yes
B4GALT2_604	B4GALT2	ENSG00000117411	Yes	Yes
B4GALT5_608	B4GALT5	ENSG00000158470	Yes	Yes
B4GAT1_602	B4GAT1	ENSG00000174684	Yes	Yes
BAAT_614	BAAT	ENSG00000136881	Yes	Yes
BACE2_618	BACE2	ENSG00000182240	Yes	Yes
BAD_619	BAD	ENSG00000002330	Yes	Yes
BAG3_629	BAG3	ENSG00000151929	Yes	Yes
BAK1_14344	BAK1	ENSG00000030110	Yes	Yes
BAMBI_634	BAMBI	ENSG00000095739	Yes	Yes
BANF1_635	BANF1	ENSG00000175334	Yes	Yes
BAX_28222	BAX	ENSG00000087088	Yes	Yes
BBC3_25556	BBC3	ENSG00000105327	Yes	Yes
BBOX1_19332	BBOX1	ENSG00000129151	No	Yes
BBS10_22175	BBS10	ENSG00000179941	Yes	Yes
BCAS2_650	BCAS2	ENSG00000116752	Yes	Yes
BCAT1_25914	BCAT1	ENSG00000060982	Yes	Yes
BCAT2_651	BCAT2	ENSG00000105552	Yes	Yes
BCL2_658	BCL2	ENSG00000171791	Yes	Yes
BCL2A1_17331	BCL2A1	ENSG00000140379	Yes	Yes
BCL2A1_28301	BCL2A1	NA	Yes	Yes
BCL2L1_21647	BCL2L1	ENSG00000171552	Yes	Yes
BCL2L11_26447	BCL2L11	ENSG00000153094	Yes	Yes
BCL2L11_26886	BCL2L11	ENSG00000153094	Yes	Yes
BCL2L11_29027	BCL2L11	ENSG00000153094	Yes	Yes
BCL2L13_18967	BCL2L13	ENSG00000099968	Yes	Yes
BCL2L13_26889	BCL2L13	ENSG00000099968	Yes	Yes
BCL2L13_26890	BCL2L13	ENSG00000099968	Yes	Yes
BCL2L13_26891	BCL2L13	ENSG00000099968	Yes	Yes
BCL2L13_28316	BCL2L13	ENSG00000099968	Yes	Yes
BCL2L2_665	BCL2L2	ENSG00000129473	Yes	Yes
BCL3_17192	BCL3	ENSG00000069399	No	Yes
BCL7B_670	BCL7B	ENSG00000106635	Yes	Yes
BDH1_674	BDH1	ENSG00000161267	Yes	Yes
BDNF_25560	BDNF	ENSG00000176697	Yes	Yes
BDNF_679	BDNF	ENSG00000176697	Yes	Yes
BECN1_680	BECN1	ENSG00000126581	Yes	Yes
BEX3_24191	BEX3	ENSG00000166681	Yes	Yes
BHLHE40_689	BHLHE40	ENSG00000134107	Yes	Yes
BID_26898	BID	ENSG00000015475	Yes	Yes
BID_696	BID	ENSG00000015475	Yes	Yes
BIN2_19602	BIN2	ENSG00000110934	Yes	Yes
BIRC2_703	BIRC2	ENSG00000110330	Yes	Yes
BIRC3_11879	BIRC3	ENSG00000023445	No	Yes
BIRC5_709	BIRC5	ENSG00000089685	Yes	Yes
BIRC6_26442	BIRC6	ENSG00000115760	Yes	Yes
BLCAP_713	BLCAP	ENSG00000166619	Yes	Yes
BLMH_719	BLMH	ENSG00000108578	Yes	Yes
BLNK_22803	BLNK	ENSG00000095585	No	Yes
BLOC1S2_28331	BLOC1S2	ENSG00000196072	Yes	Yes
BLVRA_731	BLVRA	ENSG00000106605	Yes	Yes
BLVRB_21488	BLVRB	ENSG00000090013	No	Yes
BMF_16921	BMF	ENSG00000104081	Yes	Yes
BMF_26899	BMF	ENSG00000104081	Yes	Yes
BMP15_23873	BMP15	ENSG00000130385	No	Yes
BMP4_737	BMP4	ENSG00000125378	Yes	Yes
BMP5_18805	BMP5	ENSG00000112175	No	Yes
BMP6_21117	BMP6	ENSG00000153162	Yes	Yes
BNC2_15341	BNC2	ENSG00000173068	Yes	Yes
BNIP3_743	BNIP3	ENSG00000176171	Yes	Yes
BNIP3L_746	BNIP3L	ENSG00000104765	Yes	Yes
BOD1_749	BOD1	NA	Yes	Yes
BPHL_28205	BPHL	ENSG00000137274	Yes	Yes
BPIFA1_28577	BPIFA1	ENSG00000198183	No	Yes
BPIFA2_13545	BPIFA2	ENSG00000131050	No	Yes
BPIFB1_16071	BPIFB1	ENSG00000125999	No	Yes
BRCA1_26902	BRCA1	ENSG00000012048	Yes	Yes
BRCA1_757	BRCA1	ENSG00000012048	Yes	Yes
BRD2_15535	BRD2	ENSG00000204256	No	Yes
BRD3_10545	BRD3	ENSG00000169925	No	Yes
BRE-AS1_28204	BRE-AS1	NA	Yes	Yes
BRIP1_16491	BRIP1	ENSG00000136492	Yes	Yes
BRMS1L_22068	BRMS1L	ENSG00000100916	Yes	Yes
BRPF3_16493	BRPF3	ENSG00000096070	No	Yes
BSCL2_13859	BSCL2	ENSG00000168000	No	Yes
BSCL2_26904	BSCL2	ENSG00000168000	No	Yes
BTG2_13191	BTG2	ENSG00000159388	Yes	Yes
BTG3_21791	BTG3	ENSG00000154640	No	Yes
BTK_795	BTK	ENSG00000010671	Yes	Yes
BTN3A2_26908	BTN3A2	ENSG00000186470	Yes	Yes
BTN3A3_28303	BTN3A3	ENSG00000111801	Yes	Yes
BUB1_23980	BUB1	ENSG00000169679	No	Yes
BUB1B_800	BUB1B	ENSG00000156970	Yes	Yes
BZW1_804	BZW1	ENSG00000082153	Yes	Yes
BZW2_28613	BZW2	ENSG00000136261	Yes	Yes
BZW2_805	BZW2	ENSG00000136261	Yes	Yes
C15orf48_21127	C15orf48	ENSG00000166920	No	Yes
C16orf72_15264	C16orf72	ENSG00000182831	No	Yes
C1D_859	C1D	ENSG00000197223	Yes	Yes
C1orf112_24242	C1orf112	ENSG00000000460	Yes	Yes
C1orf131_862	C1orf131	ENSG00000143633	Yes	Yes
C1orf162_20673	C1orf162	ENSG00000143110	Yes	Yes
C1orf194_19119	C1orf194	ENSG00000179902	No	Yes
C1QA_867	C1QA	ENSG00000173372	Yes	Yes
C1QB_12721	C1QB	ENSG00000173369	Yes	Yes
C1QBP_10605	C1QBP	ENSG00000108561	Yes	Yes
C1QC_20395	C1QC	ENSG00000159189	Yes	Yes
C1R_871	C1R	ENSG00000159403	Yes	Yes
C1RL_28410	C1RL	ENSG00000139178	Yes	Yes
C1S_20607	C1S	ENSG00000182326	Yes	Yes
C20orf85_23378	C20orf85	ENSG00000124237	No	Yes
C2CD2_875	C2CD2	ENSG00000157617	Yes	Yes
C2CD2L_878	C2CD2L	ENSG00000172375	Yes	Yes
C2CD5_14220	C2CD5	ENSG00000111731	Yes	Yes
C2CD5_880	C2CD5	ENSG00000111731	Yes	Yes
C3_886	C3	ENSG00000125730	Yes	Yes
C3AR1_16101	C3AR1	ENSG00000171860	Yes	Yes
C5_890	C5	ENSG00000106804	Yes	Yes
C5AR1_20605	C5AR1	ENSG00000197405	Yes	Yes
C5orf49_15445	C5orf49	NA	No	Yes
C6orf62_903	C6orf62	ENSG00000112308	Yes	Yes
C9orf116_28465	C9orf116	ENSG00000160345	No	Yes
C9orf24_16461	C9orf24	ENSG00000164972	No	Yes
C9orf24_26946	C9orf24	ENSG00000164972	No	Yes
C9orf24_26947	C9orf24	ENSG00000164972	No	Yes
C9orf24_26948	C9orf24	ENSG00000164972	No	Yes
C9orf3_28334	C9orf3	ENSG00000148120	Yes	Yes
CA1_28608	CA1	ENSG00000133742	Yes	Yes
CA2_908	CA2	ENSG00000104267	Yes	Yes
CA7_21913	CA7	ENSG00000168748	Yes	Yes
CA9_14814	CA9	ENSG00000107159	Yes	Yes
CAB39_918	CAB39	ENSG00000135932	Yes	Yes
CACNA1A_13444	CACNA1A	ENSG00000141837	No	Yes
CACNA1B_16590	CACNA1B	ENSG00000148408	No	Yes
CACNA2D4_13177	CACNA2D4	ENSG00000151062	No	Yes
CALCOCO1_18741	CALCOCO1	ENSG00000012822	Yes	Yes
CALM1_934	CALM1	ENSG00000198668	Yes	Yes
CALM3_940	CALM3	ENSG00000160014	Yes	Yes
CALR_943	CALR	NA	Yes	Yes
CALU_944	CALU	ENSG00000128595	Yes	Yes
CAMK2B_22665	CAMK2B	ENSG00000058404	Yes	Yes
CAMK2B_26957	CAMK2B	ENSG00000058404	Yes	Yes
CAMP_28376	CAMP	ENSG00000164047	Yes	Yes
CAMSAP2_955	CAMSAP2	ENSG00000118200	Yes	Yes
CANT1_956	CANT1	ENSG00000171302	Yes	Yes
CANX_21472	CANX	ENSG00000127022	Yes	Yes
CAPN1_957	CAPN1	ENSG00000014216	Yes	Yes
CAPS_26136	CAPS	ENSG00000105519	No	Yes
CARD16_28427	CARD16	ENSG00000204397	Yes	Yes
CARD8_28417	CARD8	ENSG00000105483	Yes	Yes
CARMIL1_3881	CARMIL1	ENSG00000079691	Yes	Yes
CARS_14910	CARS	ENSG00000110619	No	Yes
CASC3_973	CASC3	ENSG00000108349	Yes	Yes
CASK_976	CASK	ENSG00000147044	Yes	Yes
CASP1_15797	CASP1	ENSG00000137752	Yes	Yes
CASP1_26966	CASP1	ENSG00000137752	Yes	Yes
CASP10_978	CASP10	ENSG00000003400	Yes	Yes
CASP10_979	CASP10	ENSG00000003400	Yes	Yes
CASP2_982	CASP2	ENSG00000106144	Yes	Yes
CASP3_983	CASP3	ENSG00000164305	Yes	Yes
CASP4_22663	CASP4	ENSG00000196954	No	Yes
CASP7_985	CASP7	ENSG00000165806	Yes	Yes
CASP8_26967	CASP8	ENSG00000064012	Yes	Yes
CASP8_989	CASP8	ENSG00000064012	Yes	Yes
CASP9_992	CASP9	ENSG00000132906	Yes	Yes
CASR_993	CASR	ENSG00000036828	Yes	Yes
CAST_28247	CAST	ENSG00000153113	Yes	Yes
CAT_999	CAT	ENSG00000121691	Yes	Yes
CAV1_20077	CAV1	ENSG00000105974	Yes	Yes
CAV2_15304	CAV2	ENSG00000105971	Yes	Yes
CB_28181	CB	ENSG00000196873	Yes	Yes
CBLB_1005	CBLB	ENSG00000114423	Yes	Yes
CBLB_28242	CBLB	ENSG00000114423	Yes	Yes
CBR1_1006	CBR1	ENSG00000159228	Yes	Yes
CBR3_1007	CBR3	ENSG00000159231	Yes	Yes
CBWD1_1009	CBWD1	ENSG00000172785	Yes	Yes
CBWD3_16310	CBWD3	ENSG00000196873	Yes	Yes
CBWD5_15051	CBWD5	ENSG00000147996	Yes	Yes
CBWD6_26970	CBWD6	ENSG00000172785	Yes	Yes
CBX4_16907	CBX4	ENSG00000141582	No	Yes
CCDC80_14320	CCDC80	ENSG00000091986	Yes	Yes
CCDC85B_1030	CCDC85B	ENSG00000175602	Yes	Yes
CCDC85B_28333	CCDC85B	ENSG00000175602	Yes	Yes
CCDC86_1031	CCDC86	ENSG00000110104	Yes	Yes
CCDC92_1033	CCDC92	ENSG00000119242	Yes	Yes
CCL11_14453	CCL11	ENSG00000172156	Yes	Yes
CCL14_11163	CCL14	ENSG00000276409	Yes	Yes
CCL15_25622	CCL15	ENSG00000275528	Yes	Yes
CCL2_1039	CCL2	ENSG00000108691	Yes	Yes
CCL20_20881	CCL20	ENSG00000115009	No	Yes
CCL22_21224	CCL22	ENSG00000102962	Yes	Yes
CCL24_21223	CCL24	ENSG00000106178	Yes	Yes
CCL3_1043	CCL3	ENSG00000278567	Yes	Yes
CCL3L3_19923	CCL3L3	ENSG00000277796	Yes	Yes
CCL4_17107	CCL4	ENSG00000275824	Yes	Yes
CCL5_24896	CCL5	ENSG00000271503	Yes	Yes
CCL8_28295	CCL8	ENSG00000108700	Yes	Yes
CCNA1_1047	CCNA1	ENSG00000133101	Yes	Yes
CCNA2_1050	CCNA2	ENSG00000145386	Yes	Yes
CCNB1_1053	CCNB1	ENSG00000134057	Yes	Yes
CCNB2_1057	CCNB2	ENSG00000157456	Yes	Yes
CCNC_28233	CCNC	ENSG00000112237	Yes	Yes
CCND1_1062	CCND1	ENSG00000110092	Yes	Yes
CCND2_23334	CCND2	ENSG00000118971	Yes	Yes
CCND3_1066	CCND3	ENSG00000112576	Yes	Yes
CCNE2_1073	CCNE2	ENSG00000175305	Yes	Yes
CCNF_1076	CCNF	ENSG00000162063	Yes	Yes
CCNG1_1079	CCNG1	ENSG00000113328	Yes	Yes
CCNG2_20708	CCNG2	ENSG00000138764	No	Yes
CCNH_1083	CCNH	ENSG00000134480	Yes	Yes
CCP110_26981	CCP110	ENSG00000103540	Yes	Yes
CCR1_12794	CCR1	ENSG00000163823	Yes	Yes
CCR2_14230	CCR2	ENSG00000121807	Yes	Yes
CCR5_1093	CCR5	ENSG00000160791	Yes	Yes
CCR7_11841	CCR7	ENSG00000126353	Yes	Yes
CCT5_23696	CCT5	ENSG00000150753	Yes	Yes
CCT6A_22369	CCT6A	ENSG00000146731	Yes	Yes
CCT7_1100	CCT7	ENSG00000135624	Yes	Yes
CD14_18823	CD14	ENSG00000170458	Yes	Yes
CD163_14001	CD163	ENSG00000177575	Yes	Yes
CD19_28252	CD19	ENSG00000177455	Yes	Yes
CD2_12308	CD2	ENSG00000116824	Yes	Yes
CD24_26390	CD24	ENSG00000272398	No	Yes
CD27_15100	CD27	ENSG00000139193	Yes	Yes
CD320_1116	CD320	ENSG00000167775	Yes	Yes
CD34_14176	CD34	ENSG00000174059	Yes	Yes
CD36_25102	CD36	ENSG00000135218	Yes	Yes
CD36_26985	CD36	ENSG00000135218	Yes	Yes
CD37_21072	CD37	ENSG00000104894	Yes	Yes
CD3D_1127	CD3D	ENSG00000167286	Yes	Yes
CD3E_16113	CD3E	ENSG00000198851	Yes	Yes
CD4_1128	CD4	ENSG00000010610	Yes	Yes
CD40_1129	CD40	ENSG00000101017	Yes	Yes
CD44_1134	CD44	ENSG00000026508	Yes	Yes
CD48_19507	CD48	ENSG00000117091	Yes	Yes
CD52_13919	CD52	ENSG00000169442	Yes	Yes
CD55_1141	CD55	ENSG00000196352	Yes	Yes
CD55_28297	CD55	ENSG00000196352	Yes	Yes
CD58_1144	CD58	ENSG00000116815	Yes	Yes
CD69_11844	CD69	ENSG00000110848	Yes	Yes
CD74_19947	CD74	ENSG00000019582	Yes	Yes
CD79A_11842	CD79A	ENSG00000105369	Yes	Yes
CD80_17693	CD80	ENSG00000121594	Yes	Yes
CD86_28351	CD86	ENSG00000114013	Yes	Yes
CD8A_1152	CD8A	ENSG00000153563	Yes	Yes
CD9_12310	CD9	ENSG00000010278	No	Yes
CDA_11848	CDA	ENSG00000158825	Yes	Yes
CDC16_21464	CDC16	ENSG00000130177	Yes	Yes
CDC20_1157	CDC20	ENSG00000117399	Yes	Yes
CDC25A_1158	CDC25A	ENSG00000164045	Yes	Yes
CDC25B_1161	CDC25B	ENSG00000101224	Yes	Yes
CDC26_1162	CDC26	ENSG00000176386	Yes	Yes
CDC42_1168	CDC42	ENSG00000070831	Yes	Yes
CDC45_26987	CDC45	ENSG00000093009	Yes	Yes
CDC6_1177	CDC6	ENSG00000094804	Yes	Yes
CDC7_19277	CDC7	ENSG00000097046	Yes	Yes
CDCA3_19307	CDCA3	ENSG00000111665	Yes	Yes
CDCA3_26988	CDCA3	ENSG00000111665	Yes	Yes
CDCA4_1183	CDCA4	ENSG00000170779	Yes	Yes
CDCA5_1184	CDCA5	ENSG00000146670	Yes	Yes
CDCA7_12449	CDCA7	ENSG00000144354	Yes	Yes
CDCA8_1185	CDCA8	ENSG00000134690	Yes	Yes
CDH1_1186	CDH1	ENSG00000039068	Yes	Yes
CDH10_15582	CDH10	ENSG00000040731	No	Yes
CDH11_23329	CDH11	ENSG00000140937	No	Yes
CDH2_25558	CDH2	ENSG00000170558	Yes	Yes
CDH3_1191	CDH3	ENSG00000062038	Yes	Yes
CDH5_16945	CDH5	ENSG00000179776	Yes	Yes
CDH6_26200	CDH6	ENSG00000113361	No	Yes
CDH7_20540	CDH7	ENSG00000081138	No	Yes
CDH8_19001	CDH8	ENSG00000150394	No	Yes
CDK1_1196	CDK1	ENSG00000170312	Yes	Yes
CDK13_13258	CDK13	ENSG00000065883	No	Yes
CDK19_1201	CDK19	ENSG00000155111	Yes	Yes
CDK2_1202	CDK2	ENSG00000123374	Yes	Yes
CDK4_1203	CDK4	ENSG00000135446	Yes	Yes
CDK5_1206	CDK5	ENSG00000164885	Yes	Yes
CDK5R1_1209	CDK5R1	ENSG00000176749	Yes	Yes
CDK6_1213	CDK6	ENSG00000105810	Yes	Yes
CDK7_1216	CDK7	ENSG00000134058	Yes	Yes
CDKN1A_1219	CDKN1A	ENSG00000124762	Yes	Yes
CDKN1B_1222	CDKN1B	ENSG00000111276	Yes	Yes
CDKN2A_28291	CDKN2A	ENSG00000147889	Yes	Yes
CDKN3_17690	CDKN3	ENSG00000100526	Yes	Yes
CDT1_21099	CDT1	ENSG00000167513	Yes	Yes
CEACAM6_26148	CEACAM6	ENSG00000086548	No	Yes
CEBPA_1240	CEBPA	ENSG00000245848	Yes	Yes
CEBPB_10745	CEBPB	ENSG00000172216	Yes	Yes
CEBPD_1242	CEBPD	ENSG00000221869	Yes	Yes
CEBPZ_1245	CEBPZ	ENSG00000115816	Yes	Yes
CEL_26356	CEL	ENSG00000170835	Yes	Yes
CENPA_1247	CENPA	ENSG00000115163	Yes	Yes
CENPE_1249	CENPE	ENSG00000138778	Yes	Yes
CENPF_1252	CENPF	ENSG00000117724	Yes	Yes
CENPH_11358	CENPH	ENSG00000153044	Yes	Yes
CENPK_14270	CENPK	ENSG00000123219	Yes	Yes
CENPU_24681	CENPU	ENSG00000151725	Yes	Yes
CENPW_1256	CENPW	ENSG00000203760	Yes	Yes
CEP55_20707	CEP55	ENSG00000138180	Yes	Yes
CEP57_1257	CEP57	ENSG00000166037	Yes	Yes
CER1_16431	CER1	ENSG00000147869	No	Yes
CERK_1258	CERK	ENSG00000100422	Yes	Yes
CES1_1259	CES1	ENSG00000198848	Yes	Yes
CES2_13386	CES2	ENSG00000172831	Yes	Yes
CETN3_1262	CETN3	ENSG00000153140	Yes	Yes
CETN3_27006	CETN3	ENSG00000153140	Yes	Yes
CETN3_28289	CETN3	ENSG00000153140	Yes	Yes
CFAP221_16242	CFAP221	ENSG00000163075	No	Yes
CFB_872	CFB	ENSG00000204359	No	Yes
CFH_27007	CFH	ENSG00000000971	Yes	Yes
CFHR1_28694	CFHR1	ENSG00000244414	Yes	Yes
CFL2_15015	CFL2	ENSG00000165410	Yes	Yes
CFL2_27008	CFL2	ENSG00000165410	Yes	Yes
CFLAR_1269	CFLAR	ENSG00000003402	Yes	Yes
CFLAR_1270	CFLAR	ENSG00000003402	Yes	Yes
CGA_1272	CGA	ENSG00000135346	Yes	Yes
CGN_24274	CGN	ENSG00000143375	Yes	Yes
CGRRF1_1278	CGRRF1	ENSG00000100532	Yes	Yes
CHAC1_1279	CHAC1	ENSG00000128965	Yes	Yes
CHAC2_20593	CHAC2	ENSG00000143942	Yes	Yes
CHAT_28271	CHAT	ENSG00000070748	Yes	Yes
CHEK1_1288	CHEK1	ENSG00000149554	Yes	Yes
CHEK2_1289	CHEK2	ENSG00000183765	Yes	Yes
CHERP_1290	CHERP	ENSG00000085872	Yes	Yes
CHIC2_1295	CHIC2	ENSG00000109220	Yes	Yes
CHKA_14315	CHKA	ENSG00000110721	No	Yes
CHMP2B_1301	CHMP2B	ENSG00000083937	Yes	Yes
CHMP4A_1304	CHMP4A	ENSG00000254505	Yes	Yes
CHMP4C_11853	CHMP4C	ENSG00000164695	Yes	Yes
CHMP6_1311	CHMP6	ENSG00000176108	Yes	Yes
CHN1_1312	CHN1	ENSG00000128656	Yes	Yes
CHP1_1319	CHP1	ENSG00000187446	Yes	Yes
CHRNA2_1325	CHRNA2	ENSG00000120903	Yes	Yes
CHRNA4_1328	CHRNA4	ENSG00000101204	Yes	Yes
CHRNB2_23007	CHRNB2	ENSG00000160716	Yes	Yes
CHST11_20899	CHST11	ENSG00000171310	Yes	Yes
CHST11_28342	CHST11	ENSG00000171310	Yes	Yes
CHST13_16045	CHST13	ENSG00000180767	Yes	Yes
CHST13_28284	CHST13	ENSG00000180767	Yes	Yes
CHUK_1342	CHUK	ENSG00000213341	Yes	Yes
CIAPIN1_1343	CIAPIN1	ENSG00000005194	Yes	Yes
CIB1_16624	CIB1	ENSG00000185043	Yes	Yes
CIDEC_20342	CIDEC	ENSG00000187288	Yes	Yes
CIRBP_1351	CIRBP	ENSG00000099622	Yes	Yes
CISD1_1354	CISD1	ENSG00000122873	Yes	Yes
CIT_12219	CIT	ENSG00000122966	No	Yes
CITED2_21729	CITED2	ENSG00000164442	No	Yes
CKS1B_1362	CKS1B	ENSG00000173207	Yes	Yes
CKS2_19000	CKS2	ENSG00000123975	Yes	Yes
CLDN1_15316	CLDN1	ENSG00000163347	No	Yes
CLDN2_15999	CLDN2	ENSG00000165376	No	Yes
CLDN20_24726	CLDN20	ENSG00000171217	No	Yes
CLDN3_28314	CLDN3	ENSG00000165215	Yes	Yes
CLDN5_28660	CLDN5	ENSG00000184113	Yes	Yes
CLDN7_21042	CLDN7	ENSG00000181885	Yes	Yes
CLEC4A_11353	CLEC4A	ENSG00000111729	Yes	Yes
CLEC7A_13828	CLEC7A	ENSG00000172243	Yes	Yes
CLEC7A_27023	CLEC7A	ENSG00000172243	Yes	Yes
CLIC4_1388	CLIC4	ENSG00000169504	Yes	Yes
CLK1_27025	CLK1	ENSG00000013441	Yes	Yes
CLK1_28270	CLK1	ENSG00000013441	Yes	Yes
CLK2_21215	CLK2	ENSG00000176444	Yes	Yes
CLPX_1399	CLPX	ENSG00000166855	Yes	Yes
CLSTN1_1400	CLSTN1	ENSG00000171603	Yes	Yes
CLTB_1402	CLTB	ENSG00000175416	Yes	Yes
CLTB_28914	CLTB	ENSG00000175416	Yes	Yes
CLTC_1405	CLTC	ENSG00000141367	Yes	Yes
CLU_15548	CLU	ENSG00000120885	Yes	Yes
CMPK2_15212	CMPK2	ENSG00000134326	Yes	Yes
CMSS1_22063	CMSS1	ENSG00000184220	Yes	Yes
CMTM2_15310	CMTM2	ENSG00000140932	Yes	Yes
CNDP2_1408	CNDP2	ENSG00000133313	Yes	Yes
CNKSR3_10480	CNKSR3	ENSG00000153721	Yes	Yes
CNN1_12800	CNN1	ENSG00000130176	Yes	Yes
CNN3_11840	CNN3	ENSG00000117519	Yes	Yes
CNOT4_1427	CNOT4	ENSG00000080802	Yes	Yes
CNPY2_1432	CNPY2	NA	Yes	Yes
CNPY2_28229	CNPY2	ENSG00000135473	Yes	Yes
CNPY3_1433	CNPY3	ENSG00000137161	Yes	Yes
CNPY3_28629	CNPY3	ENSG00000137161	Yes	Yes
CNTN1_18508	CNTN1	ENSG00000018236	No	Yes
CNTN1_27043	CNTN1	ENSG00000018236	No	Yes
COA6_1437	COA6	ENSG00000168275	Yes	Yes
COA6_28597	COA6	ENSG00000168275	Yes	Yes
COASY_1438	COASY	ENSG00000068120	Yes	Yes
COG2_1441	COG2	ENSG00000135775	Yes	Yes
COG4_28894	COG4	ENSG00000103051	Yes	Yes
COG7_1450	COG7	ENSG00000168434	Yes	Yes
COIL_23990	COIL	ENSG00000121058	Yes	Yes
COL10A1_1457	COL10A1	ENSG00000123500	Yes	Yes
COL11A1_12599	COL11A1	ENSG00000060718	Yes	Yes
COL12A1_1461	COL12A1	ENSG00000111799	Yes	Yes
COL15A1_25820	COL15A1	ENSG00000204291	Yes	Yes
COL16A1_11319	COL16A1	ENSG00000084636	Yes	Yes
COL1A1_1466	COL1A1	ENSG00000108821	Yes	Yes
COL1A2_20081	COL1A2	ENSG00000164692	Yes	Yes
COL2A1_18509	COL2A1	ENSG00000139219	No	Yes
COL3A1_26690	COL3A1	ENSG00000168542	Yes	Yes
COL3A1_28516	COL3A1	ENSG00000168542	Yes	Yes
COL4A1_1472	COL4A1	ENSG00000187498	Yes	Yes
COL4A2_1473	COL4A2	ENSG00000134871	Yes	Yes
COL4A3BP_1476	COL4A3BP	ENSG00000113163	Yes	Yes
COL5A1_1480	COL5A1	ENSG00000130635	Yes	Yes
COL5A2_1483	COL5A2	ENSG00000204262	Yes	Yes
COL5A3_13335	COL5A3	ENSG00000080573	No	Yes
COL6A3_13292	COL6A3	ENSG00000163359	Yes	Yes
COL8A2_11859	COL8A2	ENSG00000171812	Yes	Yes
COMT_20113	COMT	ENSG00000093010	Yes	Yes
COPA_11179	COPA	ENSG00000122218	Yes	Yes
COPB2_1491	COPB2	ENSG00000184432	Yes	Yes
COPS5_1497	COPS5	ENSG00000121022	Yes	Yes
COPS7A_1498	COPS7A	ENSG00000111652	Yes	Yes
COPZ1_1499	COPZ1	ENSG00000111481	Yes	Yes
COQ5_1506	COQ5	ENSG00000110871	Yes	Yes
CORO1A_1507	CORO1A	ENSG00000102879	Yes	Yes
COX6B1_1519	COX6B1	ENSG00000126267	Yes	Yes
COX6C_1522	COX6C	NA	Yes	Yes
COX8A_19058	COX8A	ENSG00000176340	Yes	Yes
CPA3_25077	CPA3	ENSG00000163751	Yes	Yes
CPNE3_1532	CPNE3	ENSG00000085719	Yes	Yes
CPOX_28209	CPOX	ENSG00000080819	Yes	Yes
CPS1_15784	CPS1	ENSG00000021826	No	Yes
CPSF4_1539	CPSF4	ENSG00000160917	Yes	Yes
CPSF4L_20003	CPSF4L	ENSG00000187959	Yes	Yes
CR1L_19139	CR1L	ENSG00000197721	Yes	Yes
CRABP2_10904	CRABP2	ENSG00000143320	No	Yes
CREB1_28364	CREB1	ENSG00000118260	Yes	Yes
CREBBP_1553	CREBBP	ENSG00000005339	Yes	Yes
CREBRF_19339	CREBRF	ENSG00000164463	No	Yes
CREG1_1558	CREG1	ENSG00000143162	Yes	Yes
CRELD2_1561	CRELD2	ENSG00000184164	Yes	Yes
CREM_13826	CREM	ENSG00000095794	No	Yes
CREM_27058	CREM	ENSG00000095794	No	Yes
CREM_27059	CREM	ENSG00000095794	No	Yes
CREM_27060	CREM	ENSG00000095794	No	Yes
CRIM1_10788	CRIM1	ENSG00000150938	Yes	Yes
CRISP3_20727	CRISP3	ENSG00000096006	Yes	Yes
CRISP3_28339	CRISP3	ENSG00000096006	Yes	Yes
CRK_1571	CRK	ENSG00000167193	Yes	Yes
CRKL_1574	CRKL	ENSG00000099942	Yes	Yes
CRNDE_28397	CRNDE	NA	Yes	Yes
CRP_15847	CRP	ENSG00000132693	Yes	Yes
CRTAM_28356	CRTAM	ENSG00000109943	Yes	Yes
CRTAP_1578	CRTAP	ENSG00000170275	Yes	Yes
CRTAP_28374	CRTAP	ENSG00000170275	Yes	Yes
CRY1_15619	CRY1	ENSG00000008405	Yes	Yes
CRYAB_17511	CRYAB	ENSG00000109846	Yes	Yes
CRYZ_1586	CRYZ	ENSG00000116791	Yes	Yes
CS_24503	CS	ENSG00000062485	Yes	Yes
CSF1_25149	CSF1	ENSG00000184371	No	Yes
CSF1R_25745	CSF1R	ENSG00000182578	Yes	Yes
CSF1R_27064	CSF1R	ENSG00000182578	Yes	Yes
CSF2_24536	CSF2	ENSG00000164400	No	Yes
CSF2RB_23809	CSF2RB	ENSG00000100368	Yes	Yes
CSF3_25152	CSF3	ENSG00000108342	No	Yes
CSF3R_25969	CSF3R	ENSG00000119535	Yes	Yes
CSK_27067	CSK	ENSG00000103653	Yes	Yes
CSNK1A1_27068	CSNK1A1	ENSG00000113712	Yes	Yes
CSNK1D_1599	CSNK1D	ENSG00000141551	No	Yes
CSNK1E_1602	CSNK1E	ENSG00000213923	Yes	Yes
CSNK2A2_1609	CSNK2A2	ENSG00000070770	Yes	Yes
CSRNP1_22653	CSRNP1	ENSG00000144655	Yes	Yes
CSRP1_1611	CSRP1	ENSG00000159176	Yes	Yes
CST1_11926	CST1	ENSG00000170373	Yes	Yes
CST6_18240	CST6	ENSG00000175315	No	Yes
CSTA_25241	CSTA	ENSG00000121552	No	Yes
CT45A6_1618	CT45A6	ENSG00000278289	Yes	Yes
CTCF_19656	CTCF	ENSG00000102974	Yes	Yes
CTGF_17007	CTGF	ENSG00000118523	Yes	Yes
CTH_17043	CTH	ENSG00000116761	No	Yes
CTHRC1_1625	CTHRC1	ENSG00000164932	No	Yes
CTNNAL1_1630	CTNNAL1	ENSG00000119326	Yes	Yes
CTNNB1_1633	CTNNB1	ENSG00000168036	Yes	Yes
CTNND1_27079	CTNND1	ENSG00000198561	Yes	Yes
CTPS1_16302	CTPS1	ENSG00000171793	Yes	Yes
CTSB_23180	CTSB	ENSG00000164733	No	Yes
CTSD_1642	CTSD	ENSG00000117984	Yes	Yes
CTSG_1643	CTSG	ENSG00000100448	Yes	Yes
CTSL_1647	CTSL	ENSG00000135047	Yes	Yes
CTSS_25157	CTSS	ENSG00000163131	Yes	Yes
CTTN_1650	CTTN	ENSG00000085733	Yes	Yes
CTTNBP2_13527	CTTNBP2	ENSG00000077063	Yes	Yes
CX3CL1_17004	CX3CL1	ENSG00000006210	No	Yes
CXCL1_28308	CXCL1	ENSG00000163739	Yes	Yes
CXCL11_24932	CXCL11	ENSG00000169248	Yes	Yes
CXCL12_12361	CXCL12	ENSG00000107562	Yes	Yes
CXCL14_22017	CXCL14	ENSG00000145824	No	Yes
CXCL17_13156	CXCL17	ENSG00000189377	No	Yes
CXCL2_1672	CXCL2	ENSG00000081041	Yes	Yes
CXCL2_28232	CXCL2	ENSG00000081041	Yes	Yes
CXCL3_18386	CXCL3	ENSG00000163734	Yes	Yes
CXCL5_15735	CXCL5	ENSG00000163735	No	Yes
CXCL6_15723	CXCL6	ENSG00000124875	No	Yes
CXCL8_14324	CXCL8	ENSG00000169429	Yes	Yes
CXCL9_21587	CXCL9	ENSG00000138755	Yes	Yes
CXCR4_28324	CXCR4	ENSG00000121966	Yes	Yes
CXorf56_28414	CXorf56	ENSG00000018610	Yes	Yes
CYAT1_28404	CYAT1	ENSG00000211673	Yes	Yes
CYB561_1683	CYB561	ENSG00000008283	Yes	Yes
CYBB_23808	CYBB	ENSG00000165168	Yes	Yes
CYBRD1_26452	CYBRD1	ENSG00000071967	No	Yes
CYBRD1_27086	CYBRD1	ENSG00000071967	No	Yes
CYC1_27087	CYC1	ENSG00000179091	Yes	Yes
CYCS_1692	CYCS	NA	Yes	Yes
CYP11A1_11890	CYP11A1	ENSG00000140459	Yes	Yes
CYP11B1_12735	CYP11B1	ENSG00000160882	Yes	Yes
CYP11B2_18255	CYP11B2	ENSG00000179142	Yes	Yes
CYP17A1_17310	CYP17A1	ENSG00000148795	Yes	Yes
CYP19A1_25213	CYP19A1	ENSG00000137869	Yes	Yes
CYP1A1_10775	CYP1A1	ENSG00000140465	Yes	Yes
CYP1A2_1699	CYP1A2	ENSG00000140505	Yes	Yes
CYP1B1_17315	CYP1B1	ENSG00000138061	Yes	Yes
CYP24A1_11891	CYP24A1	ENSG00000019186	Yes	Yes
CYP26A1_11892	CYP26A1	ENSG00000095596	No	Yes
CYP26B1_28361	CYP26B1	ENSG00000003137	Yes	Yes
CYP2A13_28366	CYP2A13	ENSG00000197838	Yes	Yes
CYP2A6_1709	CYP2A6	ENSG00000255974	Yes	Yes
CYP2A6_28673	CYP2A6	ENSG00000255974	Yes	Yes
CYP2A7_14419	CYP2A7	ENSG00000198077	Yes	Yes
CYP2B6_14401	CYP2B6	ENSG00000197408	Yes	Yes
CYP2B7P_28166	CYP2B7P	NA	Yes	Yes
CYP2C18_15147	CYP2C18	NA	Yes	Yes
CYP2C19_22478	CYP2C19	ENSG00000165841	Yes	Yes
CYP2C8_15146	CYP2C8	ENSG00000138115	Yes	Yes
CYP2C9_12062	CYP2C9	ENSG00000138109	Yes	Yes
CYP2C9_1720	CYP2C9	ENSG00000138109	Yes	Yes
CYP2D6_17313	CYP2D6	ENSG00000100197	Yes	Yes
CYP2E1_1722	CYP2E1	ENSG00000130649	Yes	Yes
CYP2F1_15149	CYP2F1	ENSG00000197446	No	Yes
CYP2W1_23021	CYP2W1	ENSG00000073067	Yes	Yes
CYP39A1_17915	CYP39A1	ENSG00000146233	Yes	Yes
CYP3A4_20661	CYP3A4	ENSG00000160868	Yes	Yes
CYP3A4_28338	CYP3A4	ENSG00000160868	Yes	Yes
CYP3A5_27090	CYP3A5	ENSG00000106258	Yes	Yes
CYP3A5_28493	CYP3A5	ENSG00000106258	Yes	Yes
CYP3A7-CYP3AP1_24430	CYP3A7-CYP3AP1	ENSG00000160870	No	Yes
CYP3A7_33787	CYP3A7	ENSG00000160870	No	Yes
CYP4A11_15140	CYP4A11	ENSG00000187048	Yes	Yes
CYP4A22_22794	CYP4A22	ENSG00000162365	Yes	Yes
CYP4B1_15139	CYP4B1	ENSG00000142973	No	Yes
CYP4F2_17490	CYP4F2	ENSG00000186115	Yes	Yes
CYP4F3_1739	CYP4F3	ENSG00000186529	Yes	Yes
CYP51A1_1742	CYP51A1	ENSG00000001630	Yes	Yes
CYP7A1_1745	CYP7A1	ENSG00000167910	Yes	Yes
CYP7A1_28240	CYP7A1	ENSG00000167910	Yes	Yes
CYR61_24505	CYR61	ENSG00000142871	Yes	Yes
CYTH1_1748	CYTH1	ENSG00000108669	Yes	Yes
CYTIP_17298	CYTIP	ENSG00000115165	Yes	Yes
DAAM1_13274	DAAM1	ENSG00000100592	Yes	Yes
DACH1_21321	DACH1	ENSG00000276644	No	Yes
DAD1_1749	DAD1	ENSG00000129562	Yes	Yes
DAG1_1750	DAG1	ENSG00000173402	Yes	Yes
DAPK1_1752	DAPK1	ENSG00000196730	Yes	Yes
DAPK1_28743	DAPK1	ENSG00000196730	Yes	Yes
DAXX_1756	DAXX	ENSG00000204209	Yes	Yes
DAZL_22856	DAZL	ENSG00000092345	No	Yes
DAZL_27093	DAZL	ENSG00000092345	No	Yes
DBF4_20417	DBF4	ENSG00000006634	Yes	Yes
DBH_1758	DBH	ENSG00000123454	Yes	Yes
DBNDD2_23171	DBNDD2	ENSG00000244274	Yes	Yes
DCC_25243	DCC	ENSG00000187323	No	Yes
DCK_1776	DCK	ENSG00000156136	Yes	Yes
DCN_1779	DCN	ENSG00000011465	Yes	Yes
DCN_27098	DCN	ENSG00000011465	Yes	Yes
DCN_27099	DCN	ENSG00000011465	Yes	Yes
DCP1B_28353	DCP1B	ENSG00000151065	Yes	Yes
DCTD_1785	DCTD	ENSG00000129187	Yes	Yes
DCTN6_1789	DCTN6	ENSG00000104671	Yes	Yes
DCUN1D4_1795	DCUN1D4	ENSG00000109184	Yes	Yes
DCX_25114	DCX	ENSG00000077279	No	Yes
DDB2_1798	DDB2	ENSG00000134574	Yes	Yes
DDC_18548	DDC	ENSG00000132437	Yes	Yes
DDC_27100	DDC	ENSG00000132437	Yes	Yes
DDIAS_16376	DDIAS	ENSG00000165490	Yes	Yes
DDIT3_16736	DDIT3	ENSG00000175197	Yes	Yes
DDIT4_1803	DDIT4	ENSG00000168209	Yes	Yes
DDR1_1804	DDR1	ENSG00000137332	Yes	Yes
DDR2_13092	DDR2	ENSG00000162733	Yes	Yes
DDX10_1808	DDX10	ENSG00000178105	Yes	Yes
DDX3Y_27101	DDX3Y	ENSG00000067048	Yes	Yes
DDX3Y_29022	DDX3Y	ENSG00000067048	Yes	Yes
DDX42_1819	DDX42	ENSG00000198231	Yes	Yes
DDX60_22807	DDX60	ENSG00000137628	Yes	Yes
DECR1_1831	DECR1	ENSG00000104325	Yes	Yes
DEFA1B_21887	DEFA1B	ENSG00000240247	Yes	Yes
DEFA4_28365	DEFA4	ENSG00000164821	Yes	Yes
DEFA6_28590	DEFA6	ENSG00000164822	Yes	Yes
DEFB1_25246	DEFB1	ENSG00000164825	No	Yes
DEFB118_1835	DEFB118	ENSG00000131068	Yes	Yes
DEFB4A_1838	DEFB4A	ENSG00000171711	No	Yes
DEK_1841	DEK	ENSG00000124795	Yes	Yes
DENND2D_1844	DENND2D	ENSG00000162777	Yes	Yes
DENND3_15196	DENND3	ENSG00000105339	Yes	Yes
DENND3_28276	DENND3	ENSG00000105339	Yes	Yes
DENND4B_13054	DENND4B	ENSG00000198837	No	Yes
DEPDC1_16570	DEPDC1	ENSG00000024526	Yes	Yes
DEPDC1_27104	DEPDC1	ENSG00000024526	Yes	Yes
DEPDC1B_1847	DEPDC1B	ENSG00000035499	Yes	Yes
DEPTOR_26568	DEPTOR	ENSG00000155792	No	Yes
DERA_1848	DERA	ENSG00000023697	Yes	Yes
DERA_28317	DERA	ENSG00000023697	Yes	Yes
DES_1849	DES	ENSG00000175084	Yes	Yes
DFFA_1850	DFFA	ENSG00000160049	Yes	Yes
DFFB_1853	DFFB	ENSG00000169598	Yes	Yes
DHCR7_17139	DHCR7	ENSG00000172893	Yes	Yes
DHDDS_1856	DHDDS	ENSG00000117682	Yes	Yes
DHFR_18547	DHFR	ENSG00000228716	Yes	Yes
DHRS2_15289	DHRS2	ENSG00000100867	No	Yes
DHRS7_1861	DHRS7	ENSG00000100612	Yes	Yes
DHRS9_23249	DHRS9	ENSG00000073737	No	Yes
DHX15_13052	DHX15	ENSG00000109606	Yes	Yes
DHX29_1863	DHX29	ENSG00000067248	Yes	Yes
DLAT_1875	DLAT	ENSG00000150768	Yes	Yes
DLD_1877	DLD	ENSG00000091140	Yes	Yes
DLG4_19264	DLG4	ENSG00000132535	No	Yes
DLGAP5_1882	DLGAP5	ENSG00000126787	Yes	Yes
DLL1_16019	DLL1	ENSG00000198719	No	Yes
DLL4_18742	DLL4	ENSG00000128917	Yes	Yes
DLX5_18350	DLX5	ENSG00000105880	Yes	Yes
DMRTA1_14819	DMRTA1	ENSG00000176399	No	Yes
DMTF1_1887	DMTF1	ENSG00000135164	Yes	Yes
DMTN_23208	DMTN	ENSG00000158856	Yes	Yes
DNA2_16614	DNA2	ENSG00000138346	Yes	Yes
DNAJA3_1895	DNAJA3	ENSG00000103423	Yes	Yes
DNAJB1_1898	DNAJB1	ENSG00000132002	Yes	Yes
DNAJB14_1905	DNAJB14	ENSG00000164031	Yes	Yes
DNAJB14_27130	DNAJB14	ENSG00000164031	Yes	Yes
DNAJB2_1906	DNAJB2	ENSG00000135924	Yes	Yes
DNAJB4_13682	DNAJB4	ENSG00000162616	No	Yes
DNAJB6_1912	DNAJB6	ENSG00000105993	Yes	Yes
DNAJB9_18970	DNAJB9	ENSG00000128590	Yes	Yes
DNAJC15_28381	DNAJC15	ENSG00000120675	Yes	Yes
DNM1_1924	DNM1	ENSG00000106976	Yes	Yes
DNM1L_1927	DNM1L	ENSG00000087470	Yes	Yes
DNMT1_1928	DNMT1	ENSG00000130816	Yes	Yes
DNMT1_28309	DNMT1	ENSG00000130816	Yes	Yes
DNMT3A_1932	DNMT3A	ENSG00000119772	Yes	Yes
DNMT3A_27133	DNMT3A	ENSG00000119772	Yes	Yes
DNTTIP2_1936	DNTTIP2	ENSG00000067334	Yes	Yes
DOCK2_20159	DOCK2	ENSG00000134516	Yes	Yes
DPH2_1940	DPH2	ENSG00000132768	Yes	Yes
DPM2_1947	DPM2	ENSG00000136908	Yes	Yes
DPP10_15296	DPP10	ENSG00000175497	Yes	Yes
DPPA5_13721	DPPA5	ENSG00000203909	Yes	Yes
DPY30_18946	DPY30	ENSG00000162961	Yes	Yes
DPYS_16757	DPYS	ENSG00000147647	Yes	Yes
DRAP1_1957	DRAP1	ENSG00000175550	Yes	Yes
DRD2_19254	DRD2	ENSG00000149295	Yes	Yes
DSC3_25779	DSC3	ENSG00000134762	Yes	Yes
DSG2_1967	DSG2	ENSG00000046604	Yes	Yes
DSG3_1968	DSG3	ENSG00000134757	Yes	Yes
DSP_21266	DSP	ENSG00000096696	Yes	Yes
DTL_18569	DTL	ENSG00000143476	Yes	Yes
DTL_28312	DTL	ENSG00000143476	Yes	Yes
DTX3L_23240	DTX3L	ENSG00000163840	Yes	Yes
DUSP1_24234	DUSP1	ENSG00000120129	Yes	Yes
DUSP11_1981	DUSP11	ENSG00000144048	Yes	Yes
DUSP14_28218	DUSP14	ENSG00000276023	Yes	Yes
DUSP22_1986	DUSP22	ENSG00000112679	Yes	Yes
DUSP3_1987	DUSP3	ENSG00000108861	Yes	Yes
DUSP4_1990	DUSP4	ENSG00000120875	Yes	Yes
DUSP4_27145	DUSP4	ENSG00000120875	Yes	Yes
DUSP6_1993	DUSP6	ENSG00000139318	Yes	Yes
DYNLL1_1997	DYNLL1	ENSG00000088986	Yes	Yes
DYNLT3_2000	DYNLT3	ENSG00000165169	Yes	Yes
DYRK3_2006	DYRK3	ENSG00000143479	Yes	Yes
E2F1_2008	E2F1	ENSG00000101412	Yes	Yes
E2F2_2009	E2F2	ENSG00000007968	Yes	Yes
E2F7_12550	E2F7	ENSG00000165891	Yes	Yes
E2F8_17938	E2F8	ENSG00000129173	Yes	Yes
EAPP_2012	EAPP	ENSG00000129518	Yes	Yes
EBF1_21019	EBF1	ENSG00000164330	No	Yes
EBF3_20814	EBF3	ENSG00000108001	No	Yes
EBNA1BP2_2014	EBNA1BP2	ENSG00000117395	Yes	Yes
EBP_2015	EBP	ENSG00000147155	Yes	Yes
ECD_2021	ECD	ENSG00000122882	Yes	Yes
ECH1_2022	ECH1	ENSG00000104823	Yes	Yes
ECI1_22689	ECI1	ENSG00000167969	Yes	Yes
ECSCR_20772	ECSCR	ENSG00000249751	Yes	Yes
EDEM1_2027	EDEM1	ENSG00000134109	Yes	Yes
EDN1_2029	EDN1	ENSG00000078401	Yes	Yes
EDN3_27153	EDN3	ENSG00000124205	No	Yes
EDN3_27154	EDN3	ENSG00000124205	No	Yes
EDN3_27155	EDN3	ENSG00000124205	No	Yes
EDNRA_25237	EDNRA	ENSG00000151617	No	Yes
EDNRA_27156	EDNRA	ENSG00000151617	No	Yes
EDNRB_11280	EDNRB	ENSG00000136160	No	Yes
EEA1_25226	EEA1	ENSG00000102189	No	Yes
EED_2035	EED	ENSG00000074266	Yes	Yes
EEF1A2_25294	EEF1A2	ENSG00000101210	No	Yes
EEF1B2_14833	EEF1B2	ENSG00000114942	Yes	Yes
EEF1G_24831	EEF1G	ENSG00000254772	Yes	Yes
EEF2_2042	EEF2	ENSG00000167658	Yes	Yes
EEF2K_15933	EEF2K	ENSG00000103319	Yes	Yes
EFCAB14_19164	EFCAB14	ENSG00000159658	Yes	Yes
EFNA1_14597	EFNA1	ENSG00000169242	No	Yes
EGF_2055	EGF	ENSG00000138798	Yes	Yes
EGFL6_28902	EGFL6	ENSG00000198759	No	Yes
EGFR_2063	EGFR	ENSG00000146648	Yes	Yes
EGLN3_19762	EGLN3	ENSG00000129521	No	Yes
EGR1_2068	EGR1	ENSG00000120738	Yes	Yes
EGR3_16091	EGR3	ENSG00000179388	Yes	Yes
EI24_15156	EI24	ENSG00000149547	Yes	Yes
EIF1_10459	EIF1	ENSG00000173812	No	Yes
EIF1_2074	EIF1	ENSG00000173812	No	Yes
EIF1AX_2077	EIF1AX	ENSG00000173674	Yes	Yes
EIF1AY_2080	EIF1AY	ENSG00000198692	Yes	Yes
EIF2B1_28299	EIF2B1	ENSG00000111361	Yes	Yes
EIF2S1_2085	EIF2S1	ENSG00000134001	Yes	Yes
EIF2S2_2088	EIF2S2	ENSG00000125977	Yes	Yes
EIF3A_14222	EIF3A	ENSG00000107581	Yes	Yes
EIF3C_2092	EIF3C	ENSG00000184110	Yes	Yes
EIF3C_28624	EIF3C	ENSG00000184110	Yes	Yes
EIF3D_14221	EIF3D	ENSG00000100353	Yes	Yes
EIF3E_2094	EIF3E	ENSG00000104408	Yes	Yes
EIF3E_28626	EIF3E	ENSG00000104408	Yes	Yes
EIF3K_20430	EIF3K	ENSG00000178982	Yes	Yes
EIF4B_2106	EIF4B	ENSG00000063046	Yes	Yes
EIF4EBP1_2107	EIF4EBP1	ENSG00000187840	Yes	Yes
EIF4EBP1_28851	EIF4EBP1	ENSG00000187840	Yes	Yes
EIF4G1_27165	EIF4G1	ENSG00000114867	Yes	Yes
EIF5_2112	EIF5	ENSG00000100664	Yes	Yes
ELAC2_2114	ELAC2	ENSG00000006744	Yes	Yes
ELANE_13129	ELANE	ENSG00000197561	Yes	Yes
ELAVL1_2115	ELAVL1	ENSG00000066044	Yes	Yes
ELAVL3_25701	ELAVL3	ENSG00000196361	No	Yes
ELAVL4_11864	ELAVL4	ENSG00000162374	No	Yes
ELF3_23726	ELF3	ENSG00000163435	No	Yes
ELMOD1_14644	ELMOD1	ENSG00000110675	No	Yes
ELMOD1_2126	ELMOD1	ENSG00000110675	No	Yes
ELOVL2_16117	ELOVL2	ENSG00000197977	Yes	Yes
ELOVL3_21555	ELOVL3	ENSG00000119915	Yes	Yes
ELOVL6_2134	ELOVL6	ENSG00000170522	Yes	Yes
ELTD1_21057	ELTD1	ENSG00000162618	Yes	Yes
ELTD1_28345	ELTD1	ENSG00000162618	Yes	Yes
EMG1_10916	EMG1	ENSG00000126749	Yes	Yes
EML3_2142	EML3	ENSG00000149499	Yes	Yes
EMP1_18941	EMP1	ENSG00000134531	Yes	Yes
EMX1_23446	EMX1	ENSG00000135638	No	Yes
EMX2_20535	EMX2	ENSG00000170370	Yes	Yes
EMX2OS_28199	EMX2OS	NA	Yes	Yes
EN1_24235	EN1	ENSG00000163064	No	Yes
ENC1_26038	ENC1	ENSG00000171617	No	Yes
ENDOG_23724	ENDOG	ENSG00000167136	Yes	Yes
ENDOG_28379	ENDOG	ENSG00000167136	Yes	Yes
ENG_13441	ENG	ENSG00000106991	Yes	Yes
ENO2_13140	ENO2	ENSG00000111674	Yes	Yes
ENOPH1_2156	ENOPH1	ENSG00000145293	Yes	Yes
ENOSF1_2157	ENOSF1	ENSG00000132199	Yes	Yes
EOMES_17242	EOMES	ENSG00000163508	Yes	Yes
EP300_2167	EP300	ENSG00000100393	Yes	Yes
EPB41L2_2175	EPB41L2	ENSG00000079819	Yes	Yes
EPB42_17721	EPB42	ENSG00000166947	Yes	Yes
EPHA3_2188	EPHA3	ENSG00000044524	Yes	Yes
EPHA4_16068	EPHA4	ENSG00000116106	No	Yes
EPHA7_17524	EPHA7	ENSG00000135333	No	Yes
EPHA8_22578	EPHA8	ENSG00000070886	No	Yes
EPHB2_2194	EPHB2	ENSG00000133216	Yes	Yes
EPHB6_20063	EPHB6	ENSG00000106123	No	Yes
EPHB6_27172	EPHB6	ENSG00000106123	No	Yes
EPHX1_17800	EPHX1	ENSG00000143819	Yes	Yes
EPHX2_18456	EPHX2	ENSG00000120915	Yes	Yes
EPN2_2197	EPN2	ENSG00000072134	Yes	Yes
EPN3_21339	EPN3	NA	Yes	Yes
EPRS_2200	EPRS	ENSG00000136628	Yes	Yes
EPS15_14377	EPS15	ENSG00000085832	Yes	Yes
EPS8L3_25915	EPS8L3	ENSG00000198758	Yes	Yes
EPSTI1_20642	EPSTI1	ENSG00000133106	Yes	Yes
ERBB2_2205	ERBB2	ENSG00000141736	Yes	Yes
ERBB3_2206	ERBB3	ENSG00000065361	Yes	Yes
EREG_21427	EREG	ENSG00000124882	Yes	Yes
ERO1A_2227	ERO1A	ENSG00000197930	Yes	Yes
ERO1B_15346	ERO1B	ENSG00000086619	Yes	Yes
ESPL1_23715	ESPL1	ENSG00000135476	Yes	Yes
ESR1_12234	ESR1	ENSG00000091831	Yes	Yes
ESR2_25513	ESR2	ENSG00000140009	Yes	Yes
ESR2_27179	ESR2	ENSG00000140009	Yes	Yes
ESR2_27183	ESR2	ENSG00000140009	Yes	Yes
ESR2_28304	ESR2	ENSG00000140009	Yes	Yes
ESRG_81319	ESRG	NA	No	Yes
ESRG_81320	ESRG	NA	No	Yes
ESRP1_13554	ESRP1	ENSG00000104413	Yes	Yes
ESRP2_23043	ESRP2	ENSG00000103067	Yes	Yes
ETF1_25817	ETF1	ENSG00000120705	Yes	Yes
ETFA_2244	ETFA	ENSG00000140374	Yes	Yes
ETFB_2245	ETFB	ENSG00000105379	Yes	Yes
ETNK1_26147	ETNK1	ENSG00000139163	Yes	Yes
ETNK1_27184	ETNK1	ENSG00000139163	Yes	Yes
ETS1_2248	ETS1	ENSG00000134954	Yes	Yes
ETS1_27185	ETS1	ENSG00000134954	Yes	Yes
ETV1_2251	ETV1	ENSG00000006468	Yes	Yes
ETV1_27186	ETV1	ENSG00000006468	Yes	Yes
EVI2B_24023	EVI2B	ENSG00000185862	Yes	Yes
EVL_2255	EVL	ENSG00000196405	Yes	Yes
EXO1_17006	EXO1	ENSG00000174371	Yes	Yes
EXOG_21490	EXOG	ENSG00000157036	Yes	Yes
EXOSC4_2269	EXOSC4	ENSG00000178896	Yes	Yes
EXOSC5_27191	EXOSC5	ENSG00000077348	Yes	Yes
EXOSC8_21683	EXOSC8	ENSG00000120699	Yes	Yes
EXT1_2278	EXT1	ENSG00000182197	Yes	Yes
EXTL1_23218	EXTL1	ENSG00000158008	Yes	Yes
EZH2_2282	EZH2	ENSG00000106462	Yes	Yes
F13A1_17806	F13A1	ENSG00000124491	Yes	Yes
F2_2286	F2	ENSG00000180210	Yes	Yes
F2R_10901	F2R	ENSG00000181104	Yes	Yes
F2RL2_11064	F2RL2	ENSG00000164220	No	Yes
F3_21670	F3	ENSG00000117525	Yes	Yes
F5_24874	F5	ENSG00000198734	Yes	Yes
F9_2297	F9	ENSG00000101981	No	Yes
FABP1_11582	FABP1	ENSG00000163586	Yes	Yes
FABP4_21799	FABP4	ENSG00000170323	Yes	Yes
FAH_2303	FAH	ENSG00000103876	Yes	Yes
FAIM_2304	FAIM	ENSG00000158234	Yes	Yes
FAM13A_23411	FAM13A	ENSG00000138640	No	Yes
FAM174A_2316	FAM174A	ENSG00000174132	Yes	Yes
FAM183A_28497	FAM183A	ENSG00000186973	No	Yes
FAM20B_2318	FAM20B	ENSG00000116199	Yes	Yes
FAM229B_21084	FAM229B	ENSG00000203778	No	Yes
FAM46C_25075	FAM46C	ENSG00000183508	No	Yes
FAM57A_2328	FAM57A	ENSG00000167695	Yes	Yes
FAM63A_2329	FAM63A	ENSG00000143409	Yes	Yes
FAM69A_2333	FAM69A	ENSG00000154511	Yes	Yes
FAM69A_27207	FAM69A	ENSG00000154511	Yes	Yes
FAM72A_22322	FAM72A	ENSG00000196550	Yes	Yes
FAM72B_13072	FAM72B	ENSG00000188610	Yes	Yes
FAM72C_17605	FAM72C	ENSG00000263513	Yes	Yes
FAM83D_14832	FAM83D	ENSG00000101447	Yes	Yes
FAM96A_14110	FAM96A	ENSG00000166797	Yes	Yes
FAM96B_26073	FAM96B	ENSG00000166595	Yes	Yes
FANCI_2338	FANCI	ENSG00000140525	Yes	Yes
FAS_2345	FAS	ENSG00000026103	Yes	Yes
FASLG_21013	FASLG	ENSG00000117560	Yes	Yes
FASN_11197	FASN	ENSG00000169710	Yes	Yes
FASTKD5_2353	FASTKD5	ENSG00000215251	Yes	Yes
FAT1_2356	FAT1	ENSG00000083857	Yes	Yes
FBL_2360	FBL	ENSG00000105202	Yes	Yes
FBN1_2363	FBN1	ENSG00000166147	Yes	Yes
FBXL12_2366	FBXL12	ENSG00000127452	Yes	Yes
FBXO11_2372	FBXO11	ENSG00000138081	Yes	Yes
FBXO21_2375	FBXO21	ENSG00000135108	Yes	Yes
FBXO22_15494	FBXO22	ENSG00000167196	Yes	Yes
FBXO32_28461	FBXO32	ENSG00000156804	No	Yes
FBXO5_10555	FBXO5	ENSG00000112029	Yes	Yes
FBXO7_2377	FBXO7	ENSG00000100225	Yes	Yes
FCER1G_11058	FCER1G	ENSG00000158869	Yes	Yes
FCGR1A_15846	FCGR1A	ENSG00000150337	Yes	Yes
FCGR1B_26488	FCGR1B	ENSG00000198019	Yes	Yes
FCGR1CP_29031	FCGR1CP	ENSG00000150337	Yes	Yes
FCGR2B_25215	FCGR2B	ENSG00000072694	Yes	Yes
FCGR3A_13772	FCGR3A	ENSG00000203747	Yes	Yes
FCGR3B_22716	FCGR3B	ENSG00000162747	Yes	Yes
FCHO1_28745	FCHO1	ENSG00000130475	Yes	Yes
FCMR_23874	FCMR	ENSG00000162894	Yes	Yes
FCRL3_20260	FCRL3	ENSG00000160856	Yes	Yes
FCRL3_28332	FCRL3	ENSG00000160856	Yes	Yes
FCRL3_29023	FCRL3	ENSG00000160856	Yes	Yes
FCRLA_14150	FCRLA	ENSG00000132185	Yes	Yes
FDFT1_2382	FDFT1	ENSG00000079459	Yes	Yes
FDPS_17959	FDPS	ENSG00000160752	No	Yes
FDPS_27221	FDPS	ENSG00000160752	No	Yes
FEN1_2387	FEN1	ENSG00000168496	Yes	Yes
FERMT2_23975	FERMT2	ENSG00000073712	Yes	Yes
FEZ2_2394	FEZ2	ENSG00000171055	Yes	Yes
FGB_2397	FGB	ENSG00000171564	Yes	Yes
FGF17_2402	FGF17	ENSG00000158815	Yes	Yes
FGF18_19383	FGF18	ENSG00000156427	No	Yes
FGF2_2405	FGF2	ENSG00000138685	Yes	Yes
FGF21_28870	FGF21	ENSG00000105550	Yes	Yes
FGF7_13194	FGF7	ENSG00000140285	Yes	Yes
FGF7_2409	FGF7	ENSG00000140285	Yes	Yes
FGF8_28239	FGF8	ENSG00000107831	Yes	Yes
FGFR2_2417	FGFR2	ENSG00000066468	Yes	Yes
FGFR4_2419	FGFR4	ENSG00000160867	Yes	Yes
FGG_23945	FGG	ENSG00000171557	Yes	Yes
FGL2_22561	FGL2	ENSG00000127951	Yes	Yes
FGR_26336	FGR	ENSG00000000938	Yes	Yes
FHL2_2423	FHL2	ENSG00000115641	Yes	Yes
FIBIN_23318	FIBIN	ENSG00000176971	No	Yes
FIG4_20285	FIG4	ENSG00000112367	Yes	Yes
FIGF_28363	FIGF	ENSG00000165197	Yes	Yes
FIS1_2429	FIS1	ENSG00000214253	Yes	Yes
FKBP14_2430	FKBP14	ENSG00000106080	Yes	Yes
FKBP1A_21107	FKBP1A	ENSG00000088832	Yes	Yes
FKBP1A_27226	FKBP1A	ENSG00000088832	Yes	Yes
FKBP4_2433	FKBP4	ENSG00000004478	Yes	Yes
FKBP5_19156	FKBP5	ENSG00000096060	Yes	Yes
FKSG49_29036	FKSG49	NA	Yes	Yes
FLAD1_28296	FLAD1	ENSG00000160688	Yes	Yes
FLJ22763_2441	FLJ22763	ENSG00000241224	No	Yes
FLNA_25912	FLNA	ENSG00000196924	Yes	Yes
FLRT2_20435	FLRT2	ENSG00000185070	Yes	Yes
FLRT3_17906	FLRT3	ENSG00000125848	No	Yes
FLT1_24929	FLT1	ENSG00000102755	No	Yes
FMO1_13664	FMO1	ENSG00000010932	Yes	Yes
FMO3_14602	FMO3	ENSG00000007933	Yes	Yes
FMO5_11213	FMO5	ENSG00000131781	Yes	Yes
FN1_13666	FN1	ENSG00000115414	Yes	Yes
FN1_2459	FN1	ENSG00000115414	Yes	Yes
FN1_27231	FN1	ENSG00000115414	Yes	Yes
FNDC4_26595	FNDC4	ENSG00000115226	Yes	Yes
FOLH1_21200	FOLH1	ENSG00000086205	Yes	Yes
FOLH1B_15606	FOLH1B	NA	Yes	Yes
FOLR1_25183	FOLR1	ENSG00000110195	No	Yes
FOS_2461	FOS	ENSG00000170345	Yes	Yes
FOSB_28257	FOSB	ENSG00000125740	Yes	Yes
FOSL1_2463	FOSL1	ENSG00000175592	Yes	Yes
FOXA1_22204	FOXA1	ENSG00000129514	Yes	Yes
FOXD3_25320	FOXD3	ENSG00000187140	No	Yes
FOXE3_11091	FOXE3	ENSG00000186790	No	Yes
FOXG1_2475	FOXG1	ENSG00000176165	No	Yes
FOXG1_25525	FOXG1	ENSG00000176165	No	Yes
FOXJ1_12696	FOXJ1	ENSG00000129654	No	Yes
FOXJ3_2478	FOXJ3	ENSG00000198815	Yes	Yes
FOXM1_2479	FOXM1	ENSG00000111206	Yes	Yes
FOXO3_2481	FOXO3	ENSG00000118689	Yes	Yes
FOXO4_2484	FOXO4	ENSG00000184481	Yes	Yes
FPGS_27241	FPGS	ENSG00000136877	Yes	Yes
FPGT_16510	FPGT	ENSG00000254685	Yes	Yes
FPR1_13192	FPR1	ENSG00000171051	Yes	Yes
FRS2_2492	FRS2	ENSG00000166225	Yes	Yes
FSD1_2495	FSD1	ENSG00000105255	Yes	Yes
FSHB_28997	FSHB	ENSG00000131808	Yes	Yes
FST_23553	FST	ENSG00000134363	Yes	Yes
FSTL1_23151	FSTL1	ENSG00000163430	Yes	Yes
FSTL3_14058	FSTL3	ENSG00000070404	No	Yes
FTH1_2507	FTH1	ENSG00000167996	No	Yes
FTL_18281	FTL	ENSG00000087086	No	Yes
FURIN_27246	FURIN	ENSG00000140564	Yes	Yes
FUT1_2519	FUT1	ENSG00000174951	Yes	Yes
FUT4_20944	FUT4	ENSG00000196371	Yes	Yes
FYB_28231	FYB	ENSG00000082074	Yes	Yes
FYN_2527	FYN	ENSG00000010810	Yes	Yes
FZD1_2533	FZD1	ENSG00000157240	Yes	Yes
FZD10_26157	FZD10	ENSG00000111432	Yes	Yes
FZD2_11193	FZD2	ENSG00000180340	No	Yes
FZD5_16718	FZD5	ENSG00000163251	No	Yes
FZD7_2537	FZD7	ENSG00000155760	Yes	Yes
G0S2_13343	G0S2	ENSG00000123689	Yes	Yes
G3BP1_2542	G3BP1	ENSG00000145907	Yes	Yes
G3BP2_2545	G3BP2	ENSG00000138757	Yes	Yes
G6PC_2546	G6PC	ENSG00000131482	No	Yes
G6PD_25228	G6PD	ENSG00000160211	Yes	Yes
GAA_2549	GAA	ENSG00000171298	Yes	Yes
GABARAPL1_2552	GABARAPL1	ENSG00000139112	Yes	Yes
GABBR1_2553	GABBR1	ENSG00000204681	Yes	Yes
GABPB1_2555	GABPB1	ENSG00000104064	Yes	Yes
GABRA2_23101	GABRA2	ENSG00000151834	Yes	Yes
GABRB3_2561	GABRB3	ENSG00000166206	Yes	Yes
GAD1_2566	GAD1	ENSG00000128683	Yes	Yes
GAD2_11406	GAD2	ENSG00000136750	No	Yes
GADD45A_2569	GADD45A	ENSG00000116717	Yes	Yes
GADD45B_2570	GADD45B	ENSG00000099860	Yes	Yes
GADD45B_28755	GADD45B	ENSG00000099860	Yes	Yes
GADD45G_13658	GADD45G	ENSG00000130222	Yes	Yes
GAGE1_2574	GAGE1	ENSG00000205777	Yes	Yes
GAGE12F_2576	GAGE12F	ENSG00000236362	Yes	Yes
GAGE12J_2577	GAGE12J	ENSG00000224659	Yes	Yes
GAGE2A_20694	GAGE2A	ENSG00000189064	Yes	Yes
GAGE2D_22568	GAGE2D	ENSG00000189064	Yes	Yes
GAGE3_23922	GAGE3	ENSG00000227488	Yes	Yes
GAGE4_2578	GAGE4	ENSG00000215269	Yes	Yes
GALE_27250	GALE	ENSG00000117308	Yes	Yes
GALNT3_14859	GALNT3	ENSG00000115339	No	Yes
GAP43_26603	GAP43	ENSG00000172020	Yes	Yes
GAPDH_2587	GAPDH	ENSG00000111640	Yes	Yes
GAS2_16298	GAS2	ENSG00000148935	No	Yes
GATA2_2599	GATA2	ENSG00000179348	Yes	Yes
GATA3_2600	GATA3	ENSG00000107485	Yes	Yes
GATA6_11986	GATA6	ENSG00000141448	Yes	Yes
GBF1_20353	GBF1	ENSG00000107862	Yes	Yes
GBP1_19263	GBP1	ENSG00000117228	No	Yes
GBP5_11495	GBP5	ENSG00000154451	Yes	Yes
GCHFR_28586	GCHFR	ENSG00000137880	No	Yes
GCLC_22866	GCLC	ENSG00000001084	Yes	Yes
GCLM_25908	GCLM	ENSG00000023909	Yes	Yes
GCLM_2615	GCLM	ENSG00000023909	Yes	Yes
GCNT3_13241	GCNT3	ENSG00000140297	Yes	Yes
GDA_21999	GDA	ENSG00000119125	No	Yes
GDF15_18329	GDF15	ENSG00000130513	Yes	Yes
GDF7_15077	GDF7	ENSG00000143869	Yes	Yes
GDF9_10651	GDF9	ENSG00000164404	Yes	Yes
GDI2_15353	GDI2	ENSG00000057608	Yes	Yes
GDNF_24860	GDNF	ENSG00000168621	Yes	Yes
GDPD3_17580	GDPD3	ENSG00000102886	Yes	Yes
GDPD3_28305	GDPD3	ENSG00000102886	Yes	Yes
GDPD5_2628	GDPD5	ENSG00000158555	Yes	Yes
GDPD5_28706	GDPD5	ENSG00000158555	Yes	Yes
GEMIN5_22827	GEMIN5	ENSG00000082516	Yes	Yes
GEN1_12237	GEN1	NA	Yes	Yes
GFAP_19392	GFAP	ENSG00000131095	No	Yes
GFOD1_2633	GFOD1	ENSG00000145990	Yes	Yes
GFOD1_2634	GFOD1	ENSG00000145990	Yes	Yes
GFPT1_2636	GFPT1	ENSG00000198380	Yes	Yes
GFRA1_26360	GFRA1	ENSG00000151892	No	Yes
GGCX_2638	GGCX	ENSG00000115486	Yes	Yes
GGH_2639	GGH	ENSG00000137563	Yes	Yes
GGT1_19717	GGT1	ENSG00000286070	Yes	Yes
GGT1_27266	GGT1	ENSG00000286070	Yes	Yes
GGT5_11580	GGT5	ENSG00000099998	Yes	Yes
GHR_2644	GHR	ENSG00000112964	Yes	Yes
GIMAP1-GIMAP5_20869	GIMAP1-GIMAP5	ENSG00000281887	Yes	Yes
GIMAP4_16236	GIMAP4	ENSG00000133574	Yes	Yes
GIMAP5_27272	GIMAP5	ENSG00000196329	Yes	Yes
GIMAP6_20946	GIMAP6	ENSG00000133561	Yes	Yes
GIMAP7_21696	GIMAP7	ENSG00000179144	Yes	Yes
GIMAP8_20139	GIMAP8	ENSG00000171115	Yes	Yes
GIN1_14366	GIN1	ENSG00000145723	Yes	Yes
GINS1_12127	GINS1	ENSG00000101003	Yes	Yes
GINS2_21394	GINS2	ENSG00000131153	No	Yes
GINS3_21786	GINS3	ENSG00000181938	Yes	Yes
GJA1_2649	GJA1	ENSG00000152661	Yes	Yes
GJB1_2650	GJB1	ENSG00000169562	No	Yes
GJB2_2653	GJB2	ENSG00000165474	Yes	Yes
GJB6_16717	GJB6	ENSG00000121742	No	Yes
GJD4_2656	GJD4	ENSG00000177291	Yes	Yes
GLB1_2661	GLB1	ENSG00000188167	Yes	Yes
GLDC_11676	GLDC	ENSG00000178445	No	Yes
GLI1_19678	GLI1	ENSG00000111087	No	Yes
GLI2_2664	GLI2	ENSG00000074047	Yes	Yes
GLI3_18854	GLI3	ENSG00000106571	No	Yes
GLIS3_21178	GLIS3	ENSG00000107249	No	Yes
GLOD4_2670	GLOD4	ENSG00000167699	Yes	Yes
GLRX_2674	GLRX	ENSG00000173221	Yes	Yes
GLUD1_2678	GLUD1	ENSG00000148672	Yes	Yes
GLUL_19900	GLUL	ENSG00000135821	Yes	Yes
GMFG_11656	GMFG	ENSG00000130755	Yes	Yes
GMIP_2685	GMIP	ENSG00000089639	No	Yes
GMNN_2688	GMNN	ENSG00000112312	Yes	Yes
GMPR2_2691	GMPR2	ENSG00000100938	Yes	Yes
GNA11_2692	GNA11	ENSG00000088256	Yes	Yes
GNA15_2693	GNA15	ENSG00000060558	Yes	Yes
GNAI1_2696	GNAI1	ENSG00000127955	Yes	Yes
GNAI2_28208	GNAI2	ENSG00000114353	Yes	Yes
GNAI3_13219	GNAI3	ENSG00000065135	Yes	Yes
GNAI3_28256	GNAI3	ENSG00000065135	Yes	Yes
GNAL_2698	GNAL	ENSG00000141404	Yes	Yes
GNAO1_25419	GNAO1	ENSG00000087258	No	Yes
GNAQ_2701	GNAQ	ENSG00000156052	Yes	Yes
GNAS_2704	GNAS	ENSG00000087460	Yes	Yes
GNB1_2706	GNB1	ENSG00000078369	Yes	Yes
GNB3_17839	GNB3	ENSG00000111664	Yes	Yes
GNB5_2709	GNB5	ENSG00000069966	Yes	Yes
GNGT1_28262	GNGT1	ENSG00000127928	Yes	Yes
GNLY_23496	GNLY	ENSG00000115523	Yes	Yes
GNMT_16770	GNMT	ENSG00000124713	Yes	Yes
GNPDA1_2723	GNPDA1	ENSG00000113552	Yes	Yes
GNPDA1_28283	GNPDA1	ENSG00000113552	Yes	Yes
GNRHR_13123	GNRHR	ENSG00000109163	Yes	Yes
GNS_2725	GNS	ENSG00000135677	Yes	Yes
GOLGA2_14861	GOLGA2	ENSG00000167110	No	Yes
GOLT1B_2734	GOLT1B	ENSG00000111711	Yes	Yes
GOT1_2737	GOT1	ENSG00000120053	Yes	Yes
GPAT3_10783	GPAT3	ENSG00000138678	No	Yes
GPAT3_164	GPAT3	ENSG00000138678	No	Yes
GPATCH8_2740	GPATCH8	ENSG00000186566	Yes	Yes
GPC1_2744	GPC1	ENSG00000063660	Yes	Yes
GPER1_2750	GPER1	ENSG00000164850	Yes	Yes
GPI_2753	GPI	ENSG00000105220	Yes	Yes
GPR171_11276	GPR171	ENSG00000174946	Yes	Yes
GPR18_23181	GPR18	ENSG00000125245	Yes	Yes
GPR183_12920	GPR183	ENSG00000169508	Yes	Yes
GPR65_23391	GPR65	ENSG00000140030	Yes	Yes
GPR87_10766	GPR87	ENSG00000138271	Yes	Yes
GPR89A_25292	GPR89A	ENSG00000117262	Yes	Yes
GPR89B_14463	GPR89B	ENSG00000188092	Yes	Yes
GPS1_26008	GPS1	ENSG00000169727	Yes	Yes
GPX1_16566	GPX1	ENSG00000233276	Yes	Yes
GPX2_11201	GPX2	ENSG00000176153	Yes	Yes
GPX4_17664	GPX4	ENSG00000167468	Yes	Yes
GRB10_2771	GRB10	ENSG00000106070	Yes	Yes
GRB14_22206	GRB14	ENSG00000115290	Yes	Yes
GRB7_28219	GRB7	ENSG00000141738	Yes	Yes
GREB1_14205	GREB1	ENSG00000196208	Yes	Yes
GRHL2_23611	GRHL2	ENSG00000083307	Yes	Yes
GRIA2_21157	GRIA2	ENSG00000120251	No	Yes
GRIA3_27291	GRIA3	ENSG00000125675	No	Yes
GRIA3_27292	GRIA3	ENSG00000125675	No	Yes
GRIK4_24451	GRIK4	ENSG00000149403	Yes	Yes
GRIK5_20583	GRIK5	ENSG00000105737	No	Yes
GRIN1_2787	GRIN1	ENSG00000176884	Yes	Yes
GRIN2A_25164	GRIN2A	ENSG00000183454	Yes	Yes
GRIN2B_25161	GRIN2B	ENSG00000273079	Yes	Yes
GRIN2C_25162	GRIN2C	ENSG00000161509	Yes	Yes
GRIN2D_25159	GRIN2D	ENSG00000105464	Yes	Yes
GRK1_2794	GRK1	ENSG00000185974	Yes	Yes
GRM4_2797	GRM4	ENSG00000124493	Yes	Yes
GRN_2799	GRN	ENSG00000030582	Yes	Yes
GRWD1_2804	GRWD1	ENSG00000105447	Yes	Yes
GSC_15588	GSC	ENSG00000133937	No	Yes
GSDMB_26379	GSDMB	ENSG00000073605	Yes	Yes
GSK3A_2809	GSK3A	ENSG00000105723	No	Yes
GSK3B_2810	GSK3B	ENSG00000082701	Yes	Yes
GSN_19706	GSN	ENSG00000148180	No	Yes
GSR_21104	GSR	ENSG00000104687	Yes	Yes
GSR_28346	GSR	ENSG00000104687	Yes	Yes
GSTA1_28763	GSTA1	ENSG00000243955	No	Yes
GSTA2_17119	GSTA2	NA	Yes	Yes
GSTA2_2817	GSTA2	ENSG00000244067	Yes	Yes
GSTA3_17118	GSTA3	ENSG00000174156	Yes	Yes
GSTA4_14580	GSTA4	ENSG00000170899	Yes	Yes
GSTA5_24748	GSTA5	ENSG00000182793	Yes	Yes
GSTM1_10645	GSTM1	ENSG00000134184	Yes	Yes
GSTM2_2823	GSTM2	ENSG00000213366	Yes	Yes
GSTM3_17117	GSTM3	ENSG00000134202	Yes	Yes
GSTO1_2825	GSTO1	ENSG00000148834	No	Yes
GSTP1_24644	GSTP1	ENSG00000084207	Yes	Yes
GSTZ1_2830	GSTZ1	ENSG00000100577	Yes	Yes
GTF2A2_2833	GTF2A2	ENSG00000140307	Yes	Yes
GTF2E2_2835	GTF2E2	ENSG00000197265	Yes	Yes
GTF2H2_28175	GTF2H2	ENSG00000145736	Yes	Yes
GTF2H2B_18022	GTF2H2B	ENSG00000183474	Yes	Yes
GTF2H2C_19129	GTF2H2C	ENSG00000183474	Yes	Yes
GTF2H2C_2837	GTF2H2C	ENSG00000183474	Yes	Yes
GTF2IP1_28161	GTF2IP1	NA	Yes	Yes
GTPBP8_2849	GTPBP8	ENSG00000163607	Yes	Yes
GUCY1A3_26526	GUCY1A3	ENSG00000164116	Yes	Yes
GUCY1A3_27296	GUCY1A3	ENSG00000164116	Yes	Yes
GUCY1B3_11762	GUCY1B3	ENSG00000061918	Yes	Yes
GUSB_19359	GUSB	ENSG00000169919	Yes	Yes
GXYLT1_21652	GXYLT1	ENSG00000151233	Yes	Yes
GZMA_2853	GZMA	ENSG00000145649	Yes	Yes
GZMB_2856	GZMB	ENSG00000100453	Yes	Yes
GZMK_15088	GZMK	ENSG00000113088	Yes	Yes
H1F0_22378	H1F0	ENSG00000189060	Yes	Yes
H2AFV_27300	H2AFV	NA	Yes	Yes
H2AFV_28424	H2AFV	ENSG00000053371	Yes	Yes
H2AFX_26072	H2AFX	ENSG00000188486	Yes	Yes
H2AFZ_2864	H2AFZ	ENSG00000164032	Yes	Yes
HACD3_5591	HACD3	ENSG00000074696	Yes	Yes
HADH_2872	HADH	ENSG00000138796	Yes	Yes
HADHA_2875	HADHA	ENSG00000084754	Yes	Yes
HAMP_21132	HAMP	ENSG00000105697	No	Yes
HAND2_13573	HAND2	ENSG00000164107	No	Yes
HAPLN1_17510	HAPLN1	ENSG00000145681	No	Yes
HAT1_2880	HAT1	ENSG00000128708	Yes	Yes
HAUS1_11922	HAUS1	ENSG00000152240	Yes	Yes
HAVCR1_23335	HAVCR1	ENSG00000113249	Yes	Yes
HAVCR1_2885	HAVCR1	ENSG00000113249	Yes	Yes
HBA1_2887	HBA1	ENSG00000206172	Yes	Yes
HBA2_23236	HBA2	ENSG00000188536	Yes	Yes
HBB_2888	HBB	ENSG00000244734	Yes	Yes
HBD_2891	HBD	NA	Yes	Yes
HBG2_19361	HBG2	ENSG00000196565	Yes	Yes
HBQ1_28359	HBQ1	ENSG00000086506	Yes	Yes
HCAR3_20175	HCAR3	ENSG00000255398	Yes	Yes
HCK_26429	HCK	ENSG00000101336	Yes	Yes
HCLS1_21855	HCLS1	ENSG00000180353	Yes	Yes
HCST_17168	HCST	ENSG00000126264	Yes	Yes
HDAC2_2900	HDAC2	ENSG00000196591	Yes	Yes
HDAC6_2901	HDAC6	ENSG00000094631	Yes	Yes
HDAC9_14516	HDAC9	ENSG00000048052	No	Yes
HDAC9_27304	HDAC9	ENSG00000048052	No	Yes
HDAC9_27305	HDAC9	ENSG00000048052	No	Yes
HDGFRP3_2909	HDGFRP3	ENSG00000166503	Yes	Yes
HEATR1_2915	HEATR1	ENSG00000119285	Yes	Yes
HEBP1_2919	HEBP1	ENSG00000013583	Yes	Yes
HECTD2_12402	HECTD2	ENSG00000165338	Yes	Yes
HELLS_21751	HELLS	ENSG00000119969	Yes	Yes
HERC5_11373	HERC5	ENSG00000138646	Yes	Yes
HERC6_2923	HERC6	ENSG00000138642	Yes	Yes
HERPUD1_2924	HERPUD1	ENSG00000051108	Yes	Yes
HES1_2925	HES1	ENSG00000114315	Yes	Yes
HES3_28542	HES3	ENSG00000173673	No	Yes
HES5_10979	HES5	ENSG00000197921	No	Yes
HEXA_2929	HEXA	ENSG00000213614	Yes	Yes
HEXB_2932	HEXB	ENSG00000049860	Yes	Yes
HGF_15098	HGF	ENSG00000019991	Yes	Yes
HHIP_12808	HHIP	ENSG00000164161	Yes	Yes
HIF1A_2945	HIF1A	ENSG00000100644	Yes	Yes
HIKESHI_17564	HIKESHI	ENSG00000149196	Yes	Yes
HIST1H1C_2950	HIST1H1C	ENSG00000187837	Yes	Yes
HIST1H1E_14544	HIST1H1E	ENSG00000168298	Yes	Yes
HIST1H2AC_20846	HIST1H2AC	ENSG00000180573	Yes	Yes
HIST1H2AE_2951	HIST1H2AE	ENSG00000277075	Yes	Yes
HIST1H2AG_12124	HIST1H2AG	ENSG00000196787	Yes	Yes
HIST1H2AK_20840	HIST1H2AK	ENSG00000275221	Yes	Yes
HIST1H2BA_21483	HIST1H2BA	ENSG00000146047	Yes	Yes
HIST1H2BB_12129	HIST1H2BB	ENSG00000276410	Yes	Yes
HIST1H2BC_28172	HIST1H2BC	ENSG00000180596	Yes	Yes
HIST1H2BC_2952	HIST1H2BC	ENSG00000180596	Yes	Yes
HIST1H2BD_18171	HIST1H2BD	ENSG00000158373	Yes	Yes
HIST1H2BD_27314	HIST1H2BD	ENSG00000158373	Yes	Yes
HIST1H2BE_11972	HIST1H2BE	ENSG00000274290	Yes	Yes
HIST1H2BF_11973	HIST1H2BF	ENSG00000277224	Yes	Yes
HIST1H2BG_2953	HIST1H2BG	ENSG00000273802	Yes	Yes
HIST1H2BH_2954	HIST1H2BH	ENSG00000275713	Yes	Yes
HIST1H2BI_11969	HIST1H2BI	ENSG00000278588	Yes	Yes
HIST1H2BK_2955	HIST1H2BK	NA	Yes	Yes
HIST1H2BL_19649	HIST1H2BL	ENSG00000185130	Yes	Yes
HIST1H2BM_2956	HIST1H2BM	NA	Yes	Yes
HIST1H2BN_11971	HIST1H2BN	ENSG00000233822	Yes	Yes
HIST1H3B_12576	HIST1H3B	ENSG00000286522	Yes	Yes
HIST1H3C_19157	HIST1H3C	ENSG00000287080	Yes	Yes
HIST1H3D_17823	HIST1H3D	ENSG00000282988	Yes	Yes
HIST1H3H_2957	HIST1H3H	ENSG00000278828	Yes	Yes
HIST2H2AA4_2963	HIST2H2AA4	ENSG00000272196	Yes	Yes
HIST2H2AA4_2964	HIST2H2AA4	ENSG00000272196	Yes	Yes
HIST2H2BE_2966	HIST2H2BE	ENSG00000184678	Yes	Yes
HJURP_2968	HJURP	ENSG00000123485	Yes	Yes
HK1_2971	HK1	ENSG00000156515	Yes	Yes
HK3_23321	HK3	ENSG00000160883	Yes	Yes
HLA-A_2975	HLA-A	ENSG00000206503	Yes	Yes
HLA-B_2976	HLA-B	ENSG00000206450	Yes	Yes
HLA-C_2979	HLA-C	ENSG00000204525	Yes	Yes
HLA-DMA_27315	HLA-DMA	ENSG00000204257	Yes	Yes
HLA-DMB_10963	HLA-DMB	ENSG00000241674	Yes	Yes
HLA-DPA1_2983	HLA-DPA1	ENSG00000168384	Yes	Yes
HLA-DPB1_17856	HLA-DPB1	ENSG00000215048	Yes	Yes
HLA-DQA1_2987	HLA-DQA1	ENSG00000196735	Yes	Yes
HLA-DQA2_25825	HLA-DQA2	ENSG00000206301	Yes	Yes
HLA-DQB1_19840	HLA-DQB1	ENSG00000179344	Yes	Yes
HLA-DQB1_28328	HLA-DQB1	ENSG00000179344	Yes	Yes
HLA-DQB1_28329	HLA-DQB1	ENSG00000179344	Yes	Yes
HLA-DQB1_2990	HLA-DQB1	ENSG00000179344	Yes	Yes
HLA-DRA_2993	HLA-DRA	ENSG00000227993	Yes	Yes
HLA-DRB1_2994	HLA-DRB1	ENSG00000206306	Yes	Yes
HLA-DRB3_2995	HLA-DRB3	ENSG00000196101	Yes	Yes
HLA-DRB4_23880	HLA-DRB4	ENSG00000227357	Yes	Yes
HLA-DRB5_15922	HLA-DRB5	ENSG00000198502	Yes	Yes
HLA-DRB5_2997	HLA-DRB5	ENSG00000198502	Yes	Yes
HLA-E_3000	HLA-E	ENSG00000204592	Yes	Yes
HLA-F_3003	HLA-F	ENSG00000204642	Yes	Yes
HLA-G_28909	HLA-G	ENSG00000204632	Yes	Yes
HMBS_25874	HMBS	ENSG00000256269	No	Yes
HMBS_3012	HMBS	ENSG00000256269	No	Yes
HMG20B_3013	HMG20B	ENSG00000064961	Yes	Yes
HMGA2_3022	HMGA2	ENSG00000149948	Yes	Yes
HMGCR_3029	HMGCR	ENSG00000113161	Yes	Yes
HMGCS1_3030	HMGCS1	ENSG00000112972	Yes	Yes
HMGCS2_16503	HMGCS2	ENSG00000134240	Yes	Yes
HMMR_3040	HMMR	ENSG00000072571	Yes	Yes
HMOX1_3041	HMOX1	ENSG00000100292	Yes	Yes
HN1L_3042	HN1L	ENSG00000206053	Yes	Yes
HNF1A_22954	HNF1A	ENSG00000135100	Yes	Yes
HNF4A_28261	HNF4A	ENSG00000101076	Yes	Yes
HNRNPF_17115	HNRNPF	ENSG00000169813	Yes	Yes
HNRNPM_24700	HNRNPM	ENSG00000099783	No	Yes
HOMER1_22238	HOMER1	ENSG00000152413	No	Yes
HOMER1_27325	HOMER1	ENSG00000152413	No	Yes
HOMER2_3072	HOMER2	ENSG00000103942	Yes	Yes
HOOK2_3074	HOOK2	ENSG00000095066	Yes	Yes
HOXA1_19858	HOXA1	ENSG00000105991	No	Yes
HOXA10_3077	HOXA10	ENSG00000253293	Yes	Yes
HOXA2_19523	HOXA2	ENSG00000105996	No	Yes
HOXA3_12644	HOXA3	ENSG00000105997	No	Yes
HOXA5_3080	HOXA5	ENSG00000106004	Yes	Yes
HOXA9_16016	HOXA9	ENSG00000078399	Yes	Yes
HOXB1_15430	HOXB1	ENSG00000120094	No	Yes
HOXB13_16208	HOXB13	ENSG00000159184	Yes	Yes
HOXB2_23347	HOXB2	ENSG00000173917	Yes	Yes
HOXB3_15432	HOXB3	ENSG00000120093	No	Yes
HOXC11_13542	HOXC11	ENSG00000123388	No	Yes
HOXD10_15423	HOXD10	ENSG00000128710	Yes	Yes
HOXD4_13252	HOXD4	ENSG00000170166	Yes	Yes
HOXD8_12050	HOXD8	ENSG00000175879	Yes	Yes
HP_3085	HP	ENSG00000257017	Yes	Yes
HPN_25853	HPN	ENSG00000105707	Yes	Yes
HPN_3091	HPN	ENSG00000105707	Yes	Yes
HPR_3094	HPR	ENSG00000261701	Yes	Yes
HPRT1_3097	HPRT1	ENSG00000165704	Yes	Yes
HS2ST1_3103	HS2ST1	ENSG00000153936	Yes	Yes
HS2ST1_3104	HS2ST1	ENSG00000153936	Yes	Yes
HS6ST2_26218	HS6ST2	ENSG00000171004	Yes	Yes
HSD11B2_12187	HSD11B2	ENSG00000176387	Yes	Yes
HSD17B10_3112	HSD17B10	ENSG00000072506	Yes	Yes
HSD17B11_3115	HSD17B11	ENSG00000198189	Yes	Yes
HSD17B8_24850	HSD17B8	ENSG00000112474	Yes	Yes
HSD3B1_16639	HSD3B1	ENSG00000203857	Yes	Yes
HSD3B2_10507	HSD3B2	ENSG00000203859	Yes	Yes
HSF1_20370	HSF1	ENSG00000185122	No	Yes
HSF2_15018	HSF2	ENSG00000025156	No	Yes
HSP90AA1_3127	HSP90AA1	ENSG00000080824	Yes	Yes
HSP90AA2P_28191	HSP90AA2P	NA	Yes	Yes
HSP90AB1_3128	HSP90AB1	ENSG00000096384	Yes	Yes
HSP90B1_3131	HSP90B1	ENSG00000166598	Yes	Yes
HSPA13_3134	HSPA13	ENSG00000155304	Yes	Yes
HSPA1A_3135	HSPA1A	ENSG00000204389	Yes	Yes
HSPA1B_3136	HSPA1B	ENSG00000204388	Yes	Yes
HSPA1L_20369	HSPA1L	ENSG00000204390	Yes	Yes
HSPA2_13514	HSPA2	ENSG00000126803	Yes	Yes
HSPA4_3139	HSPA4	ENSG00000170606	Yes	Yes
HSPA5_14023	HSPA5	ENSG00000044574	Yes	Yes
HSPA6_21239	HSPA6	ENSG00000173110	Yes	Yes
HSPA8_3142	HSPA8	ENSG00000109971	Yes	Yes
HSPA9_18245	HSPA9	ENSG00000113013	No	Yes
HSPB1_3144	HSPB1	ENSG00000106211	Yes	Yes
HSPB8_15039	HSPB8	ENSG00000152137	No	Yes
HSPBAP1_18117	HSPBAP1	ENSG00000169087	No	Yes
HSPD1_3152	HSPD1	ENSG00000144381	Yes	Yes
HSPE1_27335	HSPE1	ENSG00000115541	Yes	Yes
HSPG2_3153	HSPG2	ENSG00000142798	Yes	Yes
HTATSF1_3159	HTATSF1	ENSG00000102241	Yes	Yes
HTR1B_28290	HTR1B	ENSG00000135312	Yes	Yes
HTR5A_24873	HTR5A	ENSG00000157219	Yes	Yes
HTR6_24114	HTR6	ENSG00000158748	Yes	Yes
HTRA1_3172	HTRA1	ENSG00000166033	Yes	Yes
HYOU1_3177	HYOU1	ENSG00000149428	Yes	Yes
IARS_14941	IARS	ENSG00000196305	Yes	Yes
IARS2_3181	IARS2	ENSG00000067704	Yes	Yes
ICAM1_3187	ICAM1	ENSG00000090339	Yes	Yes
ICAM3_28211	ICAM3	ENSG00000076662	Yes	Yes
ICE1_21898	ICE1	ENSG00000164151	Yes	Yes
ICMT_3191	ICMT	ENSG00000116237	Yes	Yes
ID1_14943	ID1	ENSG00000125968	Yes	Yes
ID2_3198	ID2	ENSG00000115738	Yes	Yes
ID3_14942	ID3	ENSG00000117318	Yes	Yes
IDE_3201	IDE	ENSG00000119912	Yes	Yes
IDH3A_15224	IDH3A	ENSG00000166411	Yes	Yes
IDI1_12170	IDI1	ENSG00000067064	Yes	Yes
IDO1_3210	IDO1	ENSG00000131203	Yes	Yes
IER2_3213	IER2	ENSG00000160888	Yes	Yes
IER3_3214	IER3	ENSG00000137331	Yes	Yes
IFI27_28214	IFI27	ENSG00000165949	Yes	Yes
IFI30_22048	IFI30	ENSG00000216490	Yes	Yes
IFI44_11793	IFI44	ENSG00000137965	Yes	Yes
IFI44L_19848	IFI44L	ENSG00000137959	Yes	Yes
IFI6_25609	IFI6	ENSG00000126709	Yes	Yes
IFIT1_3219	IFIT1	ENSG00000185745	Yes	Yes
IFIT2_3222	IFIT2	ENSG00000119922	Yes	Yes
IFIT3_3225	IFIT3	ENSG00000119917	Yes	Yes
IFITM1_3226	IFITM1	ENSG00000185885	Yes	Yes
IFITM2_11682	IFITM2	ENSG00000185201	Yes	Yes
IFITM3_17816	IFITM3	ENSG00000142089	Yes	Yes
IFNA1_28390	IFNA1	ENSG00000197919	Yes	Yes
IFNAR1_3235	IFNAR1	ENSG00000142166	Yes	Yes
IFNB1_21758	IFNB1	ENSG00000171855	Yes	Yes
IFNG_3239	IFNG	ENSG00000111537	Yes	Yes
IFNGR1_20346	IFNGR1	ENSG00000027697	Yes	Yes
IFRD1_25521	IFRD1	ENSG00000006652	No	Yes
IFRD1_27344	IFRD1	ENSG00000006652	No	Yes
IFRD2_3246	IFRD2	ENSG00000214706	Yes	Yes
IGF1_25126	IGF1	ENSG00000017427	Yes	Yes
IGF1_28421	IGF1	ENSG00000017427	Yes	Yes
IGF1R_3254	IGF1R	ENSG00000140443	Yes	Yes
IGF2BP2_3259	IGF2BP2	ENSG00000073792	Yes	Yes
IGF2R_3263	IGF2R	ENSG00000197081	Yes	Yes
IGFBP1_10877	IGFBP1	ENSG00000146678	Yes	Yes
IGFBP1_3266	IGFBP1	ENSG00000146678	Yes	Yes
IGFBP2_21122	IGFBP2	ENSG00000115457	No	Yes
IGFBP3_3270	IGFBP3	ENSG00000146674	Yes	Yes
IGFBP4_3271	IGFBP4	ENSG00000141753	Yes	Yes
IGFBP6_26498	IGFBP6	ENSG00000167779	Yes	Yes
IGFBP7_26667	IGFBP7	ENSG00000163453	Yes	Yes
IGHG2_28164	IGHG2	ENSG00000211893	Yes	Yes
IGHG3_28165	IGHG3	ENSG00000211935	Yes	Yes
IGHMBP2_3275	IGHMBP2	ENSG00000132740	Yes	Yes
IGHV3_28168	IGHV3	ENSG00000211938	Yes	Yes
IGHV3_3276	IGHV3	ENSG00000211949	Yes	Yes
IGHV4_28203	IGHV4	ENSG00000211952	Yes	Yes
IGK_28226	IGK	ENSG00000278857	Yes	Yes
IGKC_3281	IGKC	ENSG00000211964	Yes	Yes
IGKV1_28187	IGKV1	ENSG00000241244	Yes	Yes
IGKV1_3282	IGKV1	ENSG00000243466	Yes	Yes
IGKV3D_28174	IGKV3D	ENSG00000244437	Yes	Yes
IGKV4-1_28185	IGKV4-1	ENSG00000211598	Yes	Yes
IGL_28225	IGL	ENSG00000223350	Yes	Yes
IGLL5_26283	IGLL5	ENSG00000254709	Yes	Yes
IGLV1_28171	IGLV1	ENSG00000211648	Yes	Yes
IGLV2_28398	IGLV2	ENSG00000152433	Yes	Yes
IGSF6_10705	IGSF6	ENSG00000140749	Yes	Yes
IKBIP_27347	IKBIP	ENSG00000166130	Yes	Yes
IKBIP_28307	IKBIP	ENSG00000166130	Yes	Yes
IKBKAP_3288	IKBKAP	ENSG00000070061	Yes	Yes
IKBKB_3289	IKBKB	ENSG00000104365	Yes	Yes
IKBKE_3290	IKBKE	ENSG00000263528	Yes	Yes
IKBKG_3291	IKBKG	ENSG00000269335	Yes	Yes
IKZF1_3292	IKZF1	ENSG00000185811	Yes	Yes
IKZF1_3293	IKZF1	ENSG00000185811	Yes	Yes
IKZF1_3294	IKZF1	ENSG00000185811	Yes	Yes
IL10_25731	IL10	ENSG00000136634	Yes	Yes
IL10_28432	IL10	ENSG00000136634	Yes	Yes
IL10RA_24492	IL10RA	ENSG00000110324	Yes	Yes
IL11_28827	IL11	ENSG00000095752	Yes	Yes
IL12RB1_28419	IL12RB1	ENSG00000096996	Yes	Yes
IL13_14468	IL13	ENSG00000169194	Yes	Yes
IL13RA1_3309	IL13RA1	ENSG00000131724	Yes	Yes
IL13RA2_19594	IL13RA2	ENSG00000123496	No	Yes
IL15_16560	IL15	ENSG00000164136	No	Yes
IL18_22992	IL18	ENSG00000150782	Yes	Yes
IL18R1_28357	IL18R1	ENSG00000115604	Yes	Yes
IL18RAP_28858	IL18RAP	ENSG00000115607	Yes	Yes
IL19_21256	IL19	ENSG00000142224	No	Yes
IL1A_22714	IL1A	ENSG00000115008	Yes	Yes
IL1B_3325	IL1B	ENSG00000125538	Yes	Yes
IL1R1_21162	IL1R1	ENSG00000115594	Yes	Yes
IL1RN_28396	IL1RN	ENSG00000136689	No	Yes
IL20_16401	IL20	ENSG00000162891	Yes	Yes
IL23A_14962	IL23A	ENSG00000110944	No	Yes
IL2RB_24111	IL2RB	ENSG00000100385	Yes	Yes
IL2RG_15624	IL2RG	ENSG00000147168	Yes	Yes
IL36B_19480	IL36B	ENSG00000136696	Yes	Yes
IL36G_3337	IL36G	ENSG00000136688	Yes	Yes
IL4_14330	IL4	ENSG00000113520	Yes	Yes
IL4R_3339	IL4R	ENSG00000077238	Yes	Yes
IL6_3341	IL6	ENSG00000136244	Yes	Yes
IL7R_3347	IL7R	ENSG00000168685	Yes	Yes
ILF2_3354	ILF2	ENSG00000143621	Yes	Yes
ILK_28806	ILK	ENSG00000166333	Yes	Yes
ILK_3355	ILK	ENSG00000166333	Yes	Yes
INA_19198	INA	ENSG00000148798	No	Yes
INHA_21252	INHA	ENSG00000123999	Yes	Yes
INHBA_21251	INHBA	ENSG00000122641	Yes	Yes
INHBE_17611	INHBE	ENSG00000139269	No	Yes
INPP1_29011	INPP1	ENSG00000151689	Yes	Yes
INPP1_3376	INPP1	ENSG00000151689	Yes	Yes
INPP4B_3379	INPP4B	ENSG00000109452	Yes	Yes
INS_3382	INS	ENSG00000254647	Yes	Yes
INSC_14616	INSC	ENSG00000188487	No	Yes
INSIG1_3385	INSIG1	ENSG00000186480	Yes	Yes
INSL3_28358	INSL3	ENSG00000248099	Yes	Yes
INSM1_21254	INSM1	ENSG00000173404	No	Yes
INTS3_3388	INTS3	ENSG00000143624	Yes	Yes
IPO13_3398	IPO13	ENSG00000117408	Yes	Yes
IPO5_3401	IPO5	ENSG00000065150	Yes	Yes
IQGAP1_3404	IQGAP1	ENSG00000140575	Yes	Yes
IRAK2_16105	IRAK2	ENSG00000134070	No	Yes
IRF1_21247	IRF1	ENSG00000125347	No	Yes
IRF7_3410	IRF7	ENSG00000185507	Yes	Yes
IRF8_20223	IRF8	ENSG00000140968	Yes	Yes
IRS1_20491	IRS1	ENSG00000169047	Yes	Yes
IRX5_18883	IRX5	ENSG00000176842	Yes	Yes
ISG15_3415	ISG15	ENSG00000187608	Yes	Yes
ISG20_11135	ISG20	ENSG00000172183	Yes	Yes
ISL1_11752	ISL1	ENSG00000016082	No	Yes
ISOC1_3421	ISOC1	ENSG00000066583	Yes	Yes
ITFG1_3424	ITFG1	ENSG00000129636	Yes	Yes
ITGA1_27365	ITGA1	ENSG00000213949	Yes	Yes
ITGA11_22107	ITGA11	ENSG00000137809	No	Yes
ITGA4_23567	ITGA4	ENSG00000115232	No	Yes
ITGA5_11750	ITGA5	ENSG00000161638	No	Yes
ITGA6_23002	ITGA6	ENSG00000091409	No	Yes
ITGAE_3432	ITGAE	ENSG00000083457	Yes	Yes
ITGAL_27366	ITGAL	ENSG00000005844	Yes	Yes
ITGAV_21805	ITGAV	ENSG00000138448	No	Yes
ITGB1_3438	ITGB1	ENSG00000150093	No	Yes
ITGB1BP1_3441	ITGB1BP1	ENSG00000119185	Yes	Yes
ITGB2_27367	ITGB2	ENSG00000160255	Yes	Yes
ITGB3_15012	ITGB3	ENSG00000259207	No	Yes
ITGB5_3450	ITGB5	ENSG00000082781	Yes	Yes
ITK_11559	ITK	ENSG00000113263	Yes	Yes
ITK_28236	ITK	ENSG00000113263	Yes	Yes
ITPKC_16864	ITPKC	ENSG00000086544	Yes	Yes
ITPR1_20884	ITPR1	ENSG00000150995	Yes	Yes
ITPR2_3454	ITPR2	ENSG00000123104	Yes	Yes
JADE2_5110	JADE2	ENSG00000043143	Yes	Yes
JAG1_26573	JAG1	ENSG00000101384	No	Yes
JAK1_3463	JAK1	ENSG00000162434	Yes	Yes
JAK2_3466	JAK2	ENSG00000096968	Yes	Yes
JAML_14411	JAML	ENSG00000160593	Yes	Yes
JKAMP_15608	JKAMP	ENSG00000050130	Yes	Yes
JMJD6_3471	JMJD6	ENSG00000070495	Yes	Yes
JUN_3475	JUN	ENSG00000177606	Yes	Yes
JUNB_11226	JUNB	ENSG00000171223	Yes	Yes
KARS_21742	KARS	ENSG00000065427	Yes	Yes
KAT2B_22724	KAT2B	ENSG00000114166	Yes	Yes
KAT6A_3486	KAT6A	ENSG00000083168	Yes	Yes
KAT6B_3489	KAT6B	ENSG00000156650	Yes	Yes
KCNA1_11815	KCNA1	ENSG00000111262	No	Yes
KCNF1_3502	KCNF1	ENSG00000162975	Yes	Yes
KCNG1_18417	KCNG1	ENSG00000026559	Yes	Yes
KCNG3_26522	KCNG3	ENSG00000171126	No	Yes
KCNJ15_13362	KCNJ15	ENSG00000157551	No	Yes
KCNJ18_3509	KCNJ18	ENSG00000260458	Yes	Yes
KCNJ6_23474	KCNJ6	ENSG00000157542	No	Yes
KCNJ8_23261	KCNJ8	ENSG00000121361	No	Yes
KCNK1_3516	KCNK1	ENSG00000135750	Yes	Yes
KCNK17_25752	KCNK17	ENSG00000124780	Yes	Yes
KCNK4_3519	KCNK4	ENSG00000182450	Yes	Yes
KCNK9_16534	KCNK9	ENSG00000169427	Yes	Yes
KCNQ2_3525	KCNQ2	ENSG00000075043	Yes	Yes
KCNQ3_3528	KCNQ3	ENSG00000184156	Yes	Yes
KCTD5_3534	KCTD5	ENSG00000167977	Yes	Yes
KCTD9_15339	KCTD9	ENSG00000104756	Yes	Yes
KDELR2_3540	KDELR2	ENSG00000136240	Yes	Yes
KDM3A_3541	KDM3A	ENSG00000115548	Yes	Yes
KDM5A_3544	KDM5A	ENSG00000073614	Yes	Yes
KDM5B_3545	KDM5B	ENSG00000117139	Yes	Yes
KDM5D_25051	KDM5D	ENSG00000012817	Yes	Yes
KDR_3546	KDR	ENSG00000128052	Yes	Yes
KEAP1_3547	KEAP1	ENSG00000079999	Yes	Yes
KGFLP1_32284	KGFLP1	NA	Yes	Yes
KGFLP2_29030	KGFLP2	ENSG00000140285	Yes	Yes
KHDRBS3_22399	KHDRBS3	ENSG00000131773	Yes	Yes
KHDRBS3_28184	KHDRBS3	ENSG00000131773	Yes	Yes
KIAA0100_3554	KIAA0100	ENSG00000007202	Yes	Yes
KIAA0101_3555	KIAA0101	ENSG00000166803	Yes	Yes
KIAA0196_3558	KIAA0196	ENSG00000164961	Yes	Yes
KIAA0355_3561	KIAA0355	ENSG00000166398	Yes	Yes
KIAA0753_3564	KIAA0753	ENSG00000198920	Yes	Yes
KIAA0907_3570	KIAA0907	ENSG00000132680	Yes	Yes
KIAA1033_3574	KIAA1033	ENSG00000136051	Yes	Yes
KIF11_3588	KIF11	ENSG00000138160	Yes	Yes
KIF13A_22151	KIF13A	ENSG00000137177	Yes	Yes
KIF14_3592	KIF14	ENSG00000118193	Yes	Yes
KIF15_3595	KIF15	ENSG00000163808	Yes	Yes
KIF18A_17633	KIF18A	ENSG00000121621	Yes	Yes
KIF18B_3598	KIF18B	ENSG00000186185	Yes	Yes
KIF1BP_3583	KIF1BP	ENSG00000198954	Yes	Yes
KIF20A_3601	KIF20A	ENSG00000112984	Yes	Yes
KIF23_14714	KIF23	ENSG00000137807	Yes	Yes
KIF2C_3603	KIF2C	ENSG00000142945	Yes	Yes
KIF4A_28251	KIF4A	ENSG00000090889	Yes	Yes
KIF5C_3612	KIF5C	ENSG00000168280	Yes	Yes
KIF9_11747	KIF9	ENSG00000088727	No	Yes
KIT_3617	KIT	ENSG00000157404	Yes	Yes
KITLG_12641	KITLG	ENSG00000049130	No	Yes
KLF5_20609	KLF5	ENSG00000102554	Yes	Yes
KLF6_3626	KLF6	ENSG00000067082	Yes	Yes
KLHDC2_3630	KLHDC2	ENSG00000165516	Yes	Yes
KLHL21_3635	KLHL21	ENSG00000162413	Yes	Yes
KLHL24_20638	KLHL24	ENSG00000114796	Yes	Yes
KLHL9_3643	KLHL9	ENSG00000198642	Yes	Yes
KLK11_28234	KLK11	ENSG00000167757	Yes	Yes
KLK2_13727	KLK2	ENSG00000167751	Yes	Yes
KLK2_28260	KLK2	ENSG00000167751	Yes	Yes
KLK2_3651	KLK2	ENSG00000167751	Yes	Yes
KLRC1_28394	KLRC1	ENSG00000134545	Yes	Yes
KLRC2_12242	KLRC2	ENSG00000205809	Yes	Yes
KLRK1_20413	KLRK1	ENSG00000213809	Yes	Yes
KNL1_20242	KNL1	ENSG00000137812	No	Yes
KNSTRN_3668	KNSTRN	ENSG00000128944	Yes	Yes
KRT14_28848	KRT14	ENSG00000186847	Yes	Yes
KRT15_19413	KRT15	ENSG00000171346	Yes	Yes
KRT17_3687	KRT17	ENSG00000128422	Yes	Yes
KRT18_19582	KRT18	ENSG00000111057	Yes	Yes
KRT19_10816	KRT19	ENSG00000171345	Yes	Yes
KRT19_3690	KRT19	ENSG00000171345	Yes	Yes
KRT23_19208	KRT23	ENSG00000108244	No	Yes
KRT4_19414	KRT4	ENSG00000170477	Yes	Yes
KRT4_3695	KRT4	ENSG00000170477	Yes	Yes
KRT5_3696	KRT5	ENSG00000186081	Yes	Yes
KRT6A_13729	KRT6A	ENSG00000205420	Yes	Yes
KRT6C_3700	KRT6C	ENSG00000170465	Yes	Yes
KRT7_10561	KRT7	ENSG00000135480	Yes	Yes
KRT7_3703	KRT7	ENSG00000135480	Yes	Yes
KRT81_13695	KRT81	ENSG00000205426	Yes	Yes
KTN1_3708	KTN1	ENSG00000126777	Yes	Yes
KYAT3_26971	KYAT3	ENSG00000137944	Yes	Yes
L1CAM_12063	L1CAM	ENSG00000198910	Yes	Yes
L1CAM_3714	L1CAM	ENSG00000198910	Yes	Yes
LAGE3_3716	LAGE3	ENSG00000196976	Yes	Yes
LAMA2_28249	LAMA2	ENSG00000196569	Yes	Yes
LAMA3_3717	LAMA3	ENSG00000053747	Yes	Yes
LAMB3_3722	LAMB3	ENSG00000196878	Yes	Yes
LAMC2_29024	LAMC2	ENSG00000058085	Yes	Yes
LAMC2_3727	LAMC2	ENSG00000058085	Yes	Yes
LAMP1_3730	LAMP1	ENSG00000185896	Yes	Yes
LAMP3_25004	LAMP3	ENSG00000078081	Yes	Yes
LAP3_3740	LAP3	ENSG00000002549	Yes	Yes
LAPTM5_23860	LAPTM5	ENSG00000162511	Yes	Yes
LAT_17399	LAT	ENSG00000213658	Yes	Yes
LBR_3754	LBR	ENSG00000143815	Yes	Yes
LCAL1_81321	LCAL1	NA	No	Yes
LCAL1_81322	LCAL1	NA	No	Yes
LCE1E_10980	LCE1E	ENSG00000186226	Yes	Yes
LCK_21336	LCK	ENSG00000182866	Yes	Yes
LCN2_21000	LCN2	ENSG00000148346	Yes	Yes
LCP1_3761	LCP1	ENSG00000136167	Yes	Yes
LDHA_3766	LDHA	ENSG00000134333	Yes	Yes
LDLR_19353	LDLR	ENSG00000130164	Yes	Yes
LEAP2_26340	LEAP2	ENSG00000164406	No	Yes
LEAP2_28319	LEAP2	ENSG00000164406	No	Yes
LEF1_14627	LEF1	ENSG00000138795	Yes	Yes
LEFTY1_26486	LEFTY1	ENSG00000243709	No	Yes
LEFTY2_26404	LEFTY2	ENSG00000143768	No	Yes
LEPROTL1_21732	LEPROTL1	ENSG00000104660	Yes	Yes
LGALS1_14971	LGALS1	ENSG00000100097	No	Yes
LGALS8_3781	LGALS8	ENSG00000116977	Yes	Yes
LGMN_3782	LGMN	ENSG00000100600	Yes	Yes
LHB_32283	LHB	ENSG00000104826	Yes	Yes
LHCGR_15074	LHCGR	ENSG00000138039	Yes	Yes
LHX2_11628	LHX2	ENSG00000106689	No	Yes
LHX8_16034	LHX8	ENSG00000162624	No	Yes
LIG1_3795	LIG1	ENSG00000105486	Yes	Yes
LILRA6_11957	LILRA6	ENSG00000244482	Yes	Yes
LILRB2_24971	LILRB2	ENSG00000131042	Yes	Yes
LIMS4_22317	LIMS4	ENSG00000256671	Yes	Yes
LINC00304_81323	LINC00304	NA	No	Yes
LINC00304_81324	LINC00304	NA	No	Yes
LINC00304_81325	LINC00304	NA	No	Yes
LINC00520_81326	LINC00520	NA	No	Yes
LINC00520_81327	LINC00520	NA	No	Yes
LINC00520_81328	LINC00520	NA	No	Yes
LINC00621_3801	LINC00621	NA	Yes	Yes
LINC00623_29032	LINC00623	NA	Yes	Yes
LIPA_3812	LIPA	ENSG00000107798	Yes	Yes
LIX1_21698	LIX1	ENSG00000145721	No	Yes
LMNA_18368	LMNA	ENSG00000160789	No	Yes
LMNB1_27441	LMNB1	ENSG00000113368	Yes	Yes
LMO1_14295	LMO1	ENSG00000166407	No	Yes
LMO3_14482	LMO3	ENSG00000048540	No	Yes
LMO3_27442	LMO3	ENSG00000048540	No	Yes
LMOD1_20824	LMOD1	ENSG00000163431	Yes	Yes
LOC100505501_28399	LOC100505501	ENSG00000211660	Yes	Yes
LOC100505501_28400	LOC100505501	NA	Yes	Yes
LOC100505564_28401	LOC100505564	ENSG00000182108	Yes	Yes
LOC100505614_28202	LOC100505614	NA	Yes	Yes
LOC100505812_28182	LOC100505812	NA	Yes	Yes
LOC100506029_3829	LOC100506029	NA	Yes	Yes
LOC100506051_28402	LOC100506051	NA	Yes	Yes
LOC100506621_28403	LOC100506621	NA	Yes	Yes
LOC100506948_28405	LOC100506948	NA	Yes	Yes
LOC100510495_28176	LOC100510495	ENSG00000227357	Yes	Yes
LOC220729_29034	LOC220729	NA	Yes	Yes
LOC283357_28160	LOC283357	NA	Yes	Yes
LOC284561_81329	LOC284561	NA	No	Yes
LOC284561_81330	LOC284561	NA	No	Yes
LOC285812_28179	LOC285812	ENSG00000145990	Yes	Yes
LOC286191_28201	LOC286191	NA	Yes	Yes
LOC652493_3838	LOC652493	ENSG00000242580	Yes	Yes
LOXL1_3850	LOXL1	ENSG00000129038	Yes	Yes
LPAR2_3854	LPAR2	ENSG00000064547	Yes	Yes
LPCAT1_21236	LPCAT1	ENSG00000153395	No	Yes
LPGAT1_3859	LPGAT1	ENSG00000123684	Yes	Yes
LPIN3_3865	LPIN3	ENSG00000132793	Yes	Yes
LRCH4_11541	LRCH4	ENSG00000077454	No	Yes
LRP1_21937	LRP1	ENSG00000123384	No	Yes
LRP10_3874	LRP10	ENSG00000197324	Yes	Yes
LRPAP1_3876	LRPAP1	ENSG00000163956	Yes	Yes
LRRC34_15131	LRRC34	ENSG00000171757	No	Yes
LRRC3B_18698	LRRC3B	ENSG00000179796	No	Yes
LRRC41_3882	LRRC41	ENSG00000132128	Yes	Yes
LRRFIP2_14725	LRRFIP2	ENSG00000093167	Yes	Yes
LSM1_3888	LSM1	ENSG00000175324	Yes	Yes
LSM2_3891	LSM2	ENSG00000204392	Yes	Yes
LSM5_3894	LSM5	ENSG00000106355	Yes	Yes
LSM6_3897	LSM6	ENSG00000164167	Yes	Yes
LSR_27465	LSR	ENSG00000105699	Yes	Yes
LSS_14888	LSS	ENSG00000160285	Yes	Yes
LST1_25001	LST1	ENSG00000204482	Yes	Yes
LST1_27466	LST1	ENSG00000204482	Yes	Yes
LST1_28495	LST1	ENSG00000204482	Yes	Yes
LTB_13964	LTB	ENSG00000204487	No	Yes
LTF_26042	LTF	ENSG00000012223	Yes	Yes
LUM_17157	LUM	ENSG00000139329	Yes	Yes
LUZP6_19140	LUZP6	ENSG00000105887	Yes	Yes
LY96_18964	LY96	ENSG00000154589	Yes	Yes
LYAR_12352	LYAR	ENSG00000145220	Yes	Yes
LYN_3912	LYN	ENSG00000254087	Yes	Yes
LYNX1_26245	LYNX1	ENSG00000283992	No	Yes
LYNX1_27472	LYNX1	ENSG00000180155	No	Yes
LYPD2_17338	LYPD2	ENSG00000197353	No	Yes
LYPLA1_27474	LYPLA1	ENSG00000120992	Yes	Yes
LYPLA1_3915	LYPLA1	ENSG00000120992	Yes	Yes
LYRM1_3916	LYRM1	ENSG00000102897	Yes	Yes
LYSMD3_3919	LYSMD3	ENSG00000176018	Yes	Yes
LYZ_23572	LYZ	ENSG00000090382	Yes	Yes
MACF1_3927	MACF1	ENSG00000127603	Yes	Yes
MAD2L1_3930	MAD2L1	ENSG00000164109	Yes	Yes
MAFF_27478	MAFF	ENSG00000185022	Yes	Yes
MAFF_28315	MAFF	ENSG00000185022	Yes	Yes
MAFG_20735	MAFG	ENSG00000197063	No	Yes
MAGEA12_28277	MAGEA12	ENSG00000213401	Yes	Yes
MAGEA2_10525	MAGEA2	ENSG00000268606	Yes	Yes
MAGEA3_13536	MAGEA3	ENSG00000221867	Yes	Yes
MAGEA6_13535	MAGEA6	ENSG00000197172	Yes	Yes
MAGI1_26483	MAGI1	ENSG00000151276	Yes	Yes
MAL2_23815	MAL2	ENSG00000147676	Yes	Yes
MALAT1_3940	MALAT1	NA	No	Yes
MALT1_3941	MALT1	ENSG00000172175	Yes	Yes
MAMLD1_3945	MAMLD1	ENSG00000013619	Yes	Yes
MAN2B1_3947	MAN2B1	ENSG00000104774	Yes	Yes
MANF_20172	MANF	ENSG00000145050	No	Yes
MAOA_23149	MAOA	ENSG00000189221	Yes	Yes
MAOB_13383	MAOB	ENSG00000069535	Yes	Yes
MAP1B_12472	MAP1B	ENSG00000131711	No	Yes
MAP1LC3A_21677	MAP1LC3A	ENSG00000101460	Yes	Yes
MAP1LC3B_15391	MAP1LC3B	ENSG00000140941	No	Yes
MAP2_26319	MAP2	ENSG00000078018	Yes	Yes
MAP2K4_3974	MAP2K4	ENSG00000065559	Yes	Yes
MAP2K5_3975	MAP2K5	ENSG00000137764	Yes	Yes
MAP3K4_3982	MAP3K4	ENSG00000085511	Yes	Yes
MAP4K4_3985	MAP4K4	ENSG00000071054	Yes	Yes
MAP6_23670	MAP6	ENSG00000171533	No	Yes
MAP7_3988	MAP7	ENSG00000135525	Yes	Yes
MAPK1_3989	MAPK1	ENSG00000100030	Yes	Yes
MAPK1_3990	MAPK1	ENSG00000100030	Yes	Yes
MAPK12_25181	MAPK12	ENSG00000188130	Yes	Yes
MAPK13_3996	MAPK13	ENSG00000156711	Yes	Yes
MAPK14_4000	MAPK14	ENSG00000112062	Yes	Yes
MAPK1IP1L_28298	MAPK1IP1L	ENSG00000168175	Yes	Yes
MAPK1IP1L_4001	MAPK1IP1L	ENSG00000168175	Yes	Yes
MAPK3_28956	MAPK3	ENSG00000102882	Yes	Yes
MAPK3_4002	MAPK3	ENSG00000102882	Yes	Yes
MAPK9_4009	MAPK9	ENSG00000050748	Yes	Yes
MAPKAPK2_4012	MAPKAPK2	ENSG00000162889	Yes	Yes
MAPKAPK3_4013	MAPKAPK3	ENSG00000114738	Yes	Yes
MAPKAPK5_4016	MAPKAPK5	ENSG00000089022	Yes	Yes
MAPT_11555	MAPT	ENSG00000186868	Yes	Yes
MARCKS_10769	MARCKS	ENSG00000277443	Yes	Yes
MARCKS_4021	MARCKS	ENSG00000277443	Yes	Yes
MASP2_27484	MASP2	ENSG00000009724	Yes	Yes
MAST2_4033	MAST2	ENSG00000086015	Yes	Yes
MAT2A_4039	MAT2A	ENSG00000168906	Yes	Yes
MBD4_4052	MBD4	ENSG00000129071	Yes	Yes
MBL2_16596	MBL2	ENSG00000165471	Yes	Yes
MBNL1_4056	MBNL1	ENSG00000152601	Yes	Yes
MBNL2_4059	MBNL2	ENSG00000139793	Yes	Yes
MBOAT7_4061	MBOAT7	ENSG00000125505	Yes	Yes
MBP_14178	MBP	ENSG00000197971	No	Yes
MBTPS1_4066	MBTPS1	ENSG00000140943	Yes	Yes
MCEMP1_855	MCEMP1	ENSG00000183019	Yes	Yes
MCIDAS_16452	MCIDAS	ENSG00000234602	No	Yes
MCL1_20177	MCL1	ENSG00000143384	Yes	Yes
MCM10_4071	MCM10	ENSG00000065328	Yes	Yes
MCM2_12650	MCM2	ENSG00000073111	Yes	Yes
MCM3_4072	MCM3	ENSG00000112118	Yes	Yes
MCM4_4075	MCM4	ENSG00000104738	Yes	Yes
MCM6_20957	MCM6	ENSG00000076003	No	Yes
MCM7_4079	MCM7	ENSG00000166508	Yes	Yes
MCOLN1_4080	MCOLN1	ENSG00000090674	Yes	Yes
MCUR1_4086	MCUR1	ENSG00000050393	Yes	Yes
MDH1_4087	MDH1	ENSG00000014641	Yes	Yes
MDH2_20964	MDH2	ENSG00000146701	Yes	Yes
MDK_16100	MDK	ENSG00000110492	No	Yes
MDM2_23384	MDM2	ENSG00000135679	Yes	Yes
MDM2_27496	MDM2	ENSG00000135679	Yes	Yes
MDM2_27497	MDM2	ENSG00000135679	Yes	Yes
ME1_16747	ME1	ENSG00000065833	Yes	Yes
ME2_4100	ME2	ENSG00000082212	Yes	Yes
MED1_4106	MED1	ENSG00000125686	Yes	Yes
MED12_27498	MED12	NA	No	Yes
MED21_4109	MED21	ENSG00000152944	Yes	Yes
MED24_28263	MED24	ENSG00000008838	Yes	Yes
MEF2C_4112	MEF2C	ENSG00000081189	Yes	Yes
MEFV_4116	MEFV	ENSG00000103313	Yes	Yes
MELK_4117	MELK	ENSG00000165304	Yes	Yes
MEST_4122	MEST	ENSG00000106484	Yes	Yes
MET_25913	MET	ENSG00000105976	Yes	Yes
MET_4125	MET	ENSG00000105976	Yes	Yes
METRN_4129	METRN	ENSG00000103260	Yes	Yes
METTL2A_4134	METTL2A	ENSG00000087995	Yes	Yes
MEX3B_24640	MEX3B	ENSG00000183496	Yes	Yes
MFAP5_16153	MFAP5	ENSG00000197614	Yes	Yes
MFAP5_28285	MFAP5	ENSG00000197614	Yes	Yes
MFSD10_4149	MFSD10	ENSG00000109736	Yes	Yes
MFSD14A_2943	MFSD14A	ENSG00000156875	Yes	Yes
MGC70870_28188	MGC70870	NA	Yes	Yes
MGEA5_21665	MGEA5	ENSG00000198408	No	Yes
MICALL1_4172	MICALL1	ENSG00000100139	Yes	Yes
[truncated: 1,562 more rows]
